# Supplementary material for: Methylome-driven regulation of miRNA expression and its relationship to cardiac dysfunction in idiopathic dilated cardiomyopathy
Source: Clin Epigenetics. 2025 Oct 22;17:176. doi: 10.1186/s13148-025-01989-8 (PMC12542341; doi:10.1186/s13148-025-01989-8)
Supplement: Supplementary file 1 — Additional file 1 [file 13148_2025_1989_MOESM1_ESM.xlsx]

## Sheet: Sheet1
ID	CNT_Avg	iDCM_Avg	CNT_Median	iDCM_Median	Beta_Diff_Median	p-value
cg04509103	0.795885	0.503176	0.87325	0.429565	-0.443686	0.00849588
cg14195178	0.778928	0.50466	0.849048	0.429823	-0.419225	0.038786
cg05472380	0.891517	0.652711	0.934883	0.516207	-0.418676	0.0169876
cg05037630	0.699814	0.450692	0.807684	0.391182	-0.416501	0.0245497
cg15866089	0.730855	0.455117	0.804923	0.42516	-0.379763	0.0308586
cg20057198	0.800601	0.554618	0.892335	0.515874	-0.376461	0.0355279
cg04497611	0.844855	0.56761	0.889851	0.516413	-0.373438	0.0290881
cg14089103	0.729374	0.457712	0.739077	0.373077	-0.366001	0.000333155
cg18997918	0.88896	0.630576	0.889549	0.525889	-0.363661	0.00357974
cg07220777	0.720903	0.532944	0.795224	0.44141	-0.353814	0.0487863
cg26690318	0.710158	0.437039	0.802756	0.452924	-0.349832	0.0206635
cg18444757	0.795997	0.453178	0.798783	0.456219	-0.342564	0.0166729
cg05064044	0.522058	0.266968	0.563205	0.22942	-0.333785	0.01632
cg04136921	0.738073	0.514269	0.802899	0.478663	-0.324236	0.0184198
cg05092371	0.892321	0.56375	0.913149	0.590308	-0.322842	0.0104046
cg04033559	0.84291	0.488807	0.848262	0.533364	-0.314899	0.00123012
cg00875909	0.757086	0.513185	0.782586	0.469526	-0.31306	0.00196266
cg17686260	0.666311	0.40954	0.706744	0.394365	-0.312379	0.00298981
cg11973981	0.825043	0.510963	0.871891	0.562722	-0.309169	0.00151329
cg14222729	0.747375	0.54472	0.796723	0.490676	-0.306047	0.0157893
cg02995878	0.801291	0.492946	0.794053	0.494816	-0.299237	0.00674766
cg09122588	0.905139	0.625123	0.90125	0.612616	-0.288634	0.00629242
cg06979386	0.714528	0.469379	0.738191	0.45057	-0.28762	0.00184675
cg10699857	0.421527	0.235363	0.456586	0.170577	-0.286009	0.0130741
cg01479768	0.699347	0.497827	0.731398	0.452908	-0.27849	0.00433375
cg16676373	0.683864	0.380924	0.685982	0.412568	-0.273414	1.7531e-05
cg00004073	0.612099	0.277528	0.52829	0.256625	-0.271665	0.0126635
cg26476930	0.773742	0.586832	0.817228	0.547407	-0.26982	0.0111848
cg18252409	0.831606	0.626956	0.869167	0.599761	-0.269406	0.0117647
cg04125521	0.798083	0.578721	0.835555	0.57003	-0.265525	0.0222392
cg08292959	0.916573	0.694798	0.920254	0.657256	-0.262998	0.00195379
cg17616866	0.872253	0.626326	0.873527	0.611205	-0.262323	0.000444041
cg22660341	0.972509	0.744841	0.971889	0.711121	-0.260768	3.73568e-05
cg12396032	0.86848	0.669585	0.909568	0.649962	-0.259606	0.0238078
cg17220548	0.741949	0.575227	0.798191	0.539628	-0.258563	0.0460423
cg00571190	0.720709	0.494888	0.709514	0.455116	-0.254398	0.00169595
cg12891727	0.746368	0.520484	0.750314	0.498599	-0.251715	0.00120751
cg16432908	0.739575	0.564005	0.777836	0.527016	-0.250821	0.0199169
cg05787106	0.80119	0.608507	0.872901	0.622277	-0.250624	0.00774256
cg13320606	0.786723	0.557995	0.792451	0.544433	-0.248018	0.000628537
cg13603318	0.819823	0.507102	0.89027	0.650487	-0.239783	0.0316939
cg24137123	0.875425	0.662862	0.913233	0.677185	-0.236048	0.0282264
cg04646573	0.719239	0.496161	0.718014	0.484114	-0.233899	0.00362788
cg14187293	0.784684	0.586332	0.777343	0.543733	-0.233609	0.00229332
cg08071141	0.6405	0.433471	0.654175	0.423593	-0.230582	6.331e-05
cg07884306	0.832345	0.622601	0.873869	0.644542	-0.229326	0.0238746
cg21755545	0.728454	0.582914	0.791563	0.56634	-0.225223	0.0157571
ch.10.907315R	0.501818	0.340211	0.538908	0.314588	-0.22432	0.00511528
cg14088282	0.634636	0.470561	0.653629	0.429586	-0.224044	0.00154216
cg03040423	0.823361	0.678358	0.853282	0.629781	-0.223501	0.0296795
cg22007216	0.780597	0.529254	0.832895	0.610516	-0.22238	0.0379956
cg18337565	0.857415	0.65455	0.88857	0.666878	-0.221692	0.0178123
cg07621697	0.758302	0.532364	0.794472	0.575004	-0.219468	0.0452073
cg24193524	0.592135	0.398886	0.596837	0.378643	-0.218194	0.000780734
cg25439248	0.667229	0.470057	0.678683	0.461244	-0.217439	0.000342524
cg25736692	0.643289	0.383418	0.637917	0.42336	-0.214557	0.000517317
cg08280036	0.72695	0.575132	0.768071	0.553822	-0.214249	0.00907019
cg06348804	0.642507	0.451672	0.665316	0.45137	-0.213946	0.000102319
cg25515684	0.725987	0.542656	0.749382	0.536752	-0.21263	6.84167e-06
cg10224537	0.86242	0.674422	0.893509	0.683643	-0.209866	0.0492331
cg17212350	0.772367	0.574832	0.764085	0.555257	-0.208828	0.00124592
cg02504993	0.81179	0.616941	0.848489	0.641692	-0.206797	0.0219264
cg03286105	0.710475	0.565055	0.753002	0.549211	-0.203791	0.0101444
cg20320455	0.690157	0.539608	0.718019	0.514524	-0.203495	0.000275182
cg09619446	0.530903	0.335343	0.543594	0.340252	-0.203342	2.27143e-06
cg05304979	0.528399	0.34982	0.535371	0.332152	-0.20322	3.59053e-05
cg11294620	0.867578	0.585999	0.865475	0.663459	-0.202016	0.0137105
cg02748858	0.86418	0.677849	0.89651	0.69477	-0.20174	0.0361918
cg21110411	0.775711	0.589816	0.782352	0.580863	-0.20149	9.05145e-05
cg06623333	0.644853	0.447601	0.648542	0.447469	-0.201072	0.000112735
cg00199799	0.632277	0.482854	0.67225	0.473057	-0.199193	0.00103025
cg16234027	0.530988	0.356393	0.542425	0.343577	-0.198847	0.00056097
cg02504858	0.627773	0.491063	0.664914	0.46722	-0.197694	0.0042107
cg17650764	0.577917	0.421603	0.584226	0.386814	-0.197412	0.000729956
cg01144779	0.779039	0.606501	0.782576	0.585471	-0.197104	7.41237e-06
cg24000206	0.753652	0.549239	0.77028	0.573251	-0.19703	0.000262355
cg07050412	0.636855	0.459941	0.619166	0.422719	-0.196447	5.77471e-05
cg24050474	0.693156	0.532571	0.712071	0.516009	-0.196062	0.000388064
cg10936153	0.779694	0.612894	0.819027	0.62341	-0.195617	0.0257999
cg27098685	0.736925	0.533169	0.750561	0.554967	-0.195594	0.00352449
cg09856091	0.76948	0.631291	0.801405	0.607414	-0.193991	0.00816786
cg20843277	0.617764	0.472455	0.637251	0.443307	-0.193943	0.000195394
cg12384562	0.685524	0.519992	0.721565	0.528478	-0.193087	0.000170726
cg00910107	0.931561	0.777706	0.963203	0.770479	-0.192724	0.0373982
cg10238145	0.584615	0.423294	0.603059	0.410368	-0.192691	0.00102527
cg19918700	0.712774	0.544076	0.731103	0.539361	-0.191742	0.000789564
cg10972590	0.448143	0.25659	0.439193	0.247655	-0.191538	4.23154e-06
cg16978268	0.794707	0.614446	0.79744	0.606342	-0.191098	0.000111308
cg02562299	0.887364	0.720392	0.91955	0.728936	-0.190614	0.0227102
cg16705086	0.786479	0.654767	0.831495	0.641908	-0.189587	0.0118942
cg01347786	0.869457	0.684956	0.87393	0.684638	-0.189293	0.0138506
cg21248322	0.581452	0.43297	0.606301	0.417205	-0.189095	0.000113803
cg05909117	0.670346	0.480673	0.665833	0.476838	-0.188995	2.81671e-06
cg10653357	0.750266	0.58429	0.765265	0.576877	-0.188387	4.34204e-05
cg15278262	0.592803	0.418733	0.599239	0.411323	-0.187917	0.000131307
cg06850054	0.741078	0.579523	0.769912	0.582019	-0.187893	0.00043325
cg13519106	0.775144	0.610794	0.78495	0.597411	-0.187539	1.02056e-06
cg04115635	0.59966	0.445042	0.603014	0.415627	-0.187387	0.000151713
cg05550145	0.726562	0.571448	0.750031	0.562728	-0.187304	0.00712933
cg05406088	0.45012	0.299141	0.44502	0.257937	-0.187083	0.0204539
cg24640583	0.766205	0.593522	0.756878	0.56997	-0.186909	0.000257423
cg11608646	0.849459	0.696684	0.880962	0.694334	-0.186628	0.00487897
cg23732024	0.700579	0.516468	0.69959	0.513367	-0.186223	6.22442e-06
cg02326566	0.480201	0.328283	0.52364	0.33749	-0.18615	0.00915316
cg14366007	0.889037	0.675012	0.885605	0.699528	-0.186077	0.00240898
cg18902238	0.652729	0.484378	0.66756	0.481568	-0.185992	1.01958e-06
cg06880438	0.764629	0.585695	0.772126	0.586348	-0.185778	0.00596171
cg05112828	0.72354	0.553358	0.731546	0.545958	-0.185587	6.05782e-05
cg15080762	0.578676	0.450235	0.619113	0.433977	-0.185136	0.0012081
cg07378424	0.829716	0.632314	0.828765	0.643766	-0.184999	0.000231616
cg10258107	0.685289	0.50022	0.698512	0.513728	-0.184784	2.19323e-06
cg01752257	0.729171	0.558	0.737222	0.552473	-0.18475	0.000161264
cg25198049	0.714796	0.520906	0.715467	0.530984	-0.184483	0.00011884
cg00568910	0.673572	0.531995	0.695511	0.511133	-0.184378	0.000149354
cg13017929	0.741622	0.571575	0.747488	0.563153	-0.184335	8.39444e-06
cg21287940	0.830651	0.598552	0.833195	0.649236	-0.18396	0.00185046
cg03751652	0.648289	0.505074	0.665639	0.481779	-0.18386	0.0382902
cg07797709	0.658526	0.502677	0.680302	0.497169	-0.183133	0.000843574
cg02273014	0.523217	0.376728	0.536732	0.35371	-0.183022	0.000305117
cg00748566	0.666072	0.483867	0.670048	0.487064	-0.182984	1.15263e-05
cg21412923	0.585352	0.435356	0.59964	0.417064	-0.182576	1.26461e-05
cg21482265	0.773051	0.647529	0.830509	0.647934	-0.182575	0.0177703
cg10692140	0.594013	0.391467	0.60136	0.419171	-0.182189	1.56832e-05
cg06502011	0.421136	0.268031	0.410161	0.228017	-0.182144	0.000294393
cg21708130	0.481306	0.321584	0.505288	0.323206	-0.182082	0.0022042
cg02157463	0.403147	0.219894	0.40879	0.227518	-0.181272	0.0237419
cg26225794	0.730816	0.596704	0.753967	0.572833	-0.181134	0.00254178
cg08985381	0.769546	0.586729	0.754843	0.573975	-0.180868	3.81729e-05
cg10595052	0.684648	0.537859	0.69698	0.516525	-0.180456	6.74362e-05
cg17516247	0.70954	0.5632	0.71842	0.538266	-0.180154	0.000964689
cg07322196	0.652998	0.48869	0.661918	0.481851	-0.180067	4.02941e-05
cg02556855	0.743811	0.570933	0.742158	0.562145	-0.180013	0.0494969
cg01472075	0.592199	0.493063	0.618789	0.438853	-0.179936	0.048477
cg26229224	0.531259	0.383135	0.537982	0.358431	-0.179551	0.000268529
cg24919476	0.556188	0.424797	0.586294	0.4068	-0.179494	0.000944945
cg05501617	0.654198	0.473297	0.65859	0.47969	-0.1789	0.000137096
cg17733104	0.822935	0.676927	0.849369	0.670538	-0.178831	0.0212203
cg04074835	0.506279	0.361718	0.52725	0.348577	-0.178673	0.00217366
cg04330298	0.435843	0.26072	0.43877	0.260349	-0.178421	0.000556383
cg16246428	0.814102	0.642354	0.818844	0.640859	-0.177985	0.00496037
cg02948188	0.571841	0.406236	0.59534	0.41738	-0.17796	0.000282162
cg00242096	0.523135	0.354459	0.524932	0.346988	-0.177944	0.00123833
cg11829164	0.673427	0.511166	0.710852	0.533139	-0.177713	0.00262775
cg08530439	0.733849	0.616712	0.735147	0.557701	-0.177446	0.033709
cg14844466	0.546781	0.425943	0.574827	0.397388	-0.177439	0.0221244
cg19541712	0.611789	0.41095	0.613566	0.437244	-0.176322	1.09542e-05
cg11099140	0.645623	0.496901	0.665489	0.489264	-0.176225	3.97753e-05
cg00604771	0.486745	0.319754	0.477054	0.300882	-0.176172	0.00355172
cg24062389	0.756018	0.620581	0.784798	0.608771	-0.176026	0.000126303
cg01433955	0.746058	0.579013	0.750748	0.574775	-0.175973	6.47895e-07
cg02077695	0.645355	0.471849	0.647819	0.472061	-0.175758	0.00591128
cg27065645	0.759728	0.606571	0.775486	0.599978	-0.175508	4.30174e-05
cg23902821	0.585981	0.423535	0.600828	0.425328	-0.1755	0.000221312
cg16643088	0.376405	0.210609	0.363962	0.188601	-0.175361	0.000804183
cg17035276	0.853508	0.730263	0.870474	0.69545	-0.175023	0.0273793
cg03834400	0.562785	0.409772	0.560557	0.385559	-0.174998	0.000812053
cg15509177	0.436264	0.287988	0.432209	0.257494	-0.174715	0.00976554
cg04534771	0.54154	0.416648	0.558111	0.383561	-0.17455	0.0191757
cg05182217	0.708881	0.529161	0.710057	0.53559	-0.174467	2.28327e-05
cg05364170	0.835023	0.662667	0.822687	0.648307	-0.17438	0.0005179
cg20386569	0.577286	0.412638	0.582483	0.408319	-0.174163	0.000292179
cg11070989	0.71577	0.541848	0.723297	0.549586	-0.173711	6.07791e-05
cg14254374	0.536717	0.357268	0.531702	0.358005	-0.173696	0.000302458
cg08198040	0.718864	0.610257	0.753937	0.580513	-0.173424	0.026525
cg17998288	0.61343	0.439064	0.611501	0.43846	-0.173041	1.89724e-07
cg15844645	0.631754	0.467919	0.637136	0.464277	-0.172859	9.51737e-05
cg09428674	0.380433	0.265102	0.416094	0.243316	-0.172777	0.0114538
cg19985362	0.792504	0.637353	0.796366	0.623686	-0.17268	1.74416e-05
cg05230651	0.580925	0.416874	0.580999	0.408378	-0.172621	0.000261156
cg25233914	0.431101	0.25031	0.415869	0.243266	-0.172603	0.000287998
cg03477732	0.698503	0.547743	0.711861	0.539268	-0.172593	0.00015332
cg26621020	0.69084	0.525793	0.696462	0.52388	-0.172581	2.84925e-05
cg05492387	0.710794	0.537717	0.720538	0.548002	-0.172536	0.000195803
cg05949940	0.524059	0.372968	0.527482	0.354982	-0.1725	0.000567533
cg00287009	0.528697	0.390734	0.5395	0.367168	-0.172331	0.00222234
cg08415617	0.673357	0.541605	0.695014	0.522774	-0.172241	0.000178424
cg10245137	0.701347	0.537675	0.699337	0.52759	-0.171748	3.61614e-06
cg18443437	0.61627	0.466587	0.638873	0.467162	-0.171712	0.000132944
cg05953243	0.785479	0.63975	0.801657	0.629977	-0.17168	4.49267e-06
cg05435212	0.548607	0.387809	0.572428	0.400934	-0.171494	0.000818574
cg09278695	0.625413	0.478139	0.633905	0.462421	-0.171483	2.92297e-05
cg17094356	0.572346	0.421998	0.584742	0.413276	-0.171466	5.27352e-05
cg03836801	0.642389	0.494286	0.653549	0.482187	-0.171362	2.72481e-05
cg15557168	0.739807	0.577059	0.746583	0.575322	-0.171261	0.00971742
cg12478185	0.669913	0.510189	0.683148	0.512054	-0.171094	0.000185133
cg22081905	0.847623	0.704748	0.859595	0.688533	-0.171062	0.000588932
cg19687698	0.709953	0.589876	0.72675	0.555939	-0.170811	0.00538587
cg06088880	0.737896	0.57194	0.740359	0.569606	-0.170753	4.9301e-05
cg14218899	0.659428	0.50155	0.67313	0.502416	-0.170715	0.00168148
cg02701505	0.793613	0.625809	0.80934	0.638805	-0.170535	4.98731e-06
cg11756029	0.368554	0.253177	0.388131	0.217632	-0.170499	0.0349605
cg06636195	0.442644	0.262935	0.445084	0.274613	-0.170471	0.000395319
cg10752913	0.72431	0.592415	0.739438	0.569293	-0.170144	0.00046253
cg27175975	0.787034	0.639174	0.788908	0.618817	-0.170091	2.79592e-06
cg01639943	0.569456	0.424236	0.56693	0.396876	-0.170054	0.000551638
cg08004561	0.738914	0.57916	0.733867	0.563941	-0.169926	0.000325115
cg05032887	0.763445	0.66283	0.802215	0.632401	-0.169814	0.0319967
cg13209122	0.457464	0.31224	0.463184	0.293421	-0.169763	0.0049288
cg18359578	0.568232	0.419412	0.581854	0.412538	-0.169316	6.50312e-05
cg18621852	0.619095	0.489658	0.619234	0.450149	-0.169085	0.0040918
cg11235594	0.680621	0.553756	0.691461	0.52257	-0.168892	0.00633189
cg14018072	0.570714	0.396551	0.558761	0.389956	-0.168805	5.34865e-06
cg27325694	0.736676	0.591573	0.747623	0.578831	-0.168791	2.48485e-05
cg04213693	0.687347	0.534979	0.706822	0.538171	-0.168652	0.00245184
cg01232969	0.592346	0.417515	0.594656	0.426338	-0.168318	9.41833e-06
cg07362060	0.668342	0.504763	0.673056	0.504862	-0.168195	0.000314532
cg22241571	0.804282	0.664305	0.821106	0.652926	-0.16818	0.00163074
cg18179678	0.550008	0.421263	0.570833	0.403116	-0.167716	0.000371627
cg13759594	0.626586	0.488436	0.622063	0.454757	-0.167306	0.00138548
cg03835671	0.753478	0.571257	0.760955	0.59379	-0.167165	5.89568e-05
cg25692419	0.390292	0.256936	0.406943	0.239976	-0.166967	0.00428857
cg10170763	0.690628	0.556518	0.717479	0.550776	-0.166703	0.0011003
cg15708154	0.720813	0.572801	0.730023	0.563526	-0.166498	0.000147845
cg04129885	0.83839	0.692166	0.862268	0.695822	-0.166446	0.0195987
cg25295329	0.368957	0.249372	0.407502	0.241194	-0.166308	0.00246262
cg12770616	0.520376	0.34503	0.510415	0.344111	-0.166304	0.000100857
cg06936316	0.717712	0.563125	0.726813	0.560674	-0.166139	0.000108337
cg15058727	0.656709	0.521025	0.677757	0.511772	-0.165984	0.000218531
cg01579949	0.553498	0.409335	0.561041	0.39522	-0.165821	0.000105098
cg24075197	0.675064	0.510448	0.686443	0.520755	-0.165687	0.000148609
cg22500281	0.57741	0.418758	0.574876	0.409554	-0.165323	0.000696643
cg10983013	0.772485	0.630968	0.802259	0.637463	-0.164796	0.0430227
cg16368018	0.680245	0.537791	0.715487	0.550904	-0.164583	0.00257905
cg09730457	0.789535	0.629417	0.795935	0.631378	-0.164557	0.000146421
cg17725680	0.698364	0.555096	0.700102	0.535587	-0.164514	0.000325823
cg06108360	0.558396	0.430501	0.566721	0.402268	-0.164453	0.000507098
cg02622094	0.785466	0.64563	0.795333	0.630972	-0.164361	5.31694e-05
cg21878746	0.593567	0.434827	0.597452	0.433768	-0.163684	0.000437906
cg21922478	0.603849	0.488151	0.624146	0.460551	-0.163595	0.000533733
cg19877790	0.764967	0.599196	0.758862	0.595353	-0.163509	2.9649e-05
cg22568103	0.60092	0.43893	0.601961	0.43846	-0.163501	0.000220316
cg19800406	0.525037	0.369252	0.527297	0.363859	-0.163438	0.000166574
cg13643215	0.783711	0.667164	0.830079	0.666683	-0.163395	0.0467584
cg05873104	0.587919	0.451001	0.604201	0.441058	-0.163143	0.0031419
cg19855622	0.663868	0.516293	0.672552	0.509558	-0.162994	0.0022057
cg26531152	0.708179	0.559294	0.74105	0.578444	-0.162606	0.00199563
cg26022987	0.652519	0.514426	0.670804	0.508334	-0.162469	0.0284607
cg26283191	0.725466	0.586497	0.747943	0.585523	-0.16242	0.00143129
cg13328642	0.662965	0.530999	0.673793	0.511434	-0.162359	0.000207388
cg16036025	0.712486	0.554977	0.71505	0.552718	-0.162332	0.000575199
cg01414464	0.621029	0.476323	0.650649	0.48837	-0.162279	0.00100569
cg18338808	0.588299	0.441177	0.599108	0.436917	-0.162191	0.000168057
cg07848854	0.523242	0.392513	0.540841	0.378783	-0.162058	0.000423316
cg11518267	0.733302	0.569597	0.741667	0.579617	-0.162049	0.000128711
cg23835104	0.535172	0.36612	0.53079	0.368849	-0.161941	4.85932e-05
cg14036584	0.791475	0.645966	0.800188	0.638262	-0.161926	1.03045e-05
cg15148329	0.731057	0.592276	0.740546	0.578689	-0.161857	1.47463e-05
cg21704946	0.77412	0.644374	0.798921	0.637134	-0.161786	0.000121531
cg17618596	0.620192	0.493284	0.63587	0.474308	-0.161562	0.0196718
cg03487391	0.680687	0.511875	0.671492	0.509931	-0.161561	0.000219762
cg22350438	0.611079	0.478096	0.639378	0.477831	-0.161546	4.604e-05
cg16875235	0.710925	0.585028	0.725077	0.563585	-0.161492	8.18547e-05
cg00164282	0.766747	0.611364	0.775194	0.613714	-0.161479	0.000212244
cg20925233	0.843933	0.685859	0.851783	0.690348	-0.161435	0.000177214
cg07387335	0.802418	0.654597	0.824314	0.66303	-0.161283	0.0321234
cg08129420	0.585755	0.470582	0.624095	0.463048	-0.161048	0.0067446
cg20348647	0.693038	0.516101	0.709998	0.548953	-0.161045	0.000466234
cg00497607	0.626369	0.491613	0.639993	0.479014	-0.160979	7.05741e-05
cg08747189	0.594107	0.435001	0.595629	0.434852	-0.160778	0.00288947
cg07083101	0.586423	0.469002	0.583486	0.422815	-0.160671	0.00192283
cg07486785	0.471493	0.360206	0.514836	0.354179	-0.160657	0.0106875
cg21235108	0.810575	0.651681	0.828346	0.667881	-0.160464	1.92876e-05
cg20210384	0.31782	0.186236	0.344452	0.184001	-0.160451	0.00103968
cg07686693	0.700585	0.555851	0.703451	0.543375	-0.160076	8.25826e-06
cg02131763	0.71565	0.535127	0.708444	0.548377	-0.160067	0.00236472
cg11058277	0.549192	0.429663	0.571811	0.411868	-0.159944	0.000731932
cg07690127	0.696694	0.546273	0.705523	0.545582	-0.159941	0.000251248
cg09507561	0.859653	0.728847	0.856397	0.696637	-0.15976	0.0186371
cg11121623	0.469404	0.341277	0.491038	0.331551	-0.159487	0.0044432
cg06513469	0.753905	0.610435	0.751451	0.592092	-0.159358	0.000217603
cg17140737	0.862354	0.676142	0.859764	0.700477	-0.159287	0.00883143
cg27389242	0.852513	0.709761	0.876858	0.71776	-0.159098	0.0239863
cg08560947	0.791276	0.61294	0.78712	0.628137	-0.158983	0.00208186
cg21093789	0.528957	0.375091	0.525894	0.36692	-0.158974	0.000116725
cg00510718	0.57267	0.430063	0.588926	0.429974	-0.158952	0.00323823
cg18994497	0.790994	0.63488	0.800372	0.641765	-0.158606	3.5873e-06
cg00902933	0.77952	0.635449	0.79445	0.635871	-0.158578	0.00317751
cg24542704	0.698305	0.554762	0.703311	0.544758	-0.158553	0.000249881
cg21683914	0.674748	0.509445	0.671993	0.513642	-0.158351	6.05677e-06
cg16634637	0.733436	0.590662	0.740444	0.582261	-0.158183	0.000120149
cg08319489	0.812129	0.663398	0.813294	0.655128	-0.158166	4.44371e-05
cg23053339	0.804066	0.640379	0.80959	0.651488	-0.158102	6.02575e-05
cg23205648	0.69793	0.559137	0.703461	0.545478	-0.157983	0.000383424
cg18669822	0.638328	0.460701	0.635231	0.47727	-0.157962	5.87336e-05
cg19634902	0.670428	0.525778	0.674682	0.516771	-0.157911	0.000175185
cg09653944	0.614924	0.471023	0.633458	0.475573	-0.157886	0.000165893
cg27581660	0.688336	0.550278	0.701541	0.543681	-0.15786	0.0172661
cg09629866	0.639007	0.475844	0.609467	0.451737	-0.157731	2.34063e-05
cg03355547	0.470347	0.345152	0.488431	0.330741	-0.15769	0.00110276
cg26561681	0.600148	0.441537	0.60621	0.448548	-0.157662	0.000190576
cg16139685	0.742999	0.572983	0.72185	0.564205	-0.157645	0.001253
cg19535999	0.751044	0.627174	0.773394	0.615788	-0.157606	0.000328929
cg06645657	0.704436	0.541398	0.712757	0.555214	-0.157543	2.19306e-05
cg24415443	0.699215	0.565991	0.712743	0.55524	-0.157503	8.88758e-07
cg22707705	0.704565	0.56106	0.702247	0.544766	-0.157481	0.000102685
cg01082167	0.700565	0.581908	0.72085	0.563405	-0.157446	0.000988196
cg00940972	0.80297	0.697485	0.828947	0.671576	-0.157372	0.0138685
cg14215105	0.758692	0.592957	0.754347	0.597003	-0.157344	4.92208e-05
cg26611815	0.729377	0.601328	0.74948	0.592219	-0.157261	0.000111458
cg21940877	0.73011	0.590371	0.735059	0.577884	-0.157175	2.01343e-05
cg01561509	0.908643	0.724524	0.906081	0.748908	-0.157173	0.0111602
cg07189394	0.782983	0.659207	0.788144	0.631041	-0.157104	0.000319761
cg23851851	0.677781	0.525316	0.671506	0.514434	-0.157071	4.74371e-05
cg11841710	0.680614	0.545679	0.698589	0.541593	-0.156996	1.32351e-05
cg20834178	0.661813	0.497096	0.661879	0.504972	-0.156907	0.000101537
cg05920508	0.752982	0.646562	0.769869	0.613038	-0.15683	0.00682432
cg11130441	0.53173	0.409789	0.570656	0.413869	-0.156787	0.0332098
cg19707450	0.766303	0.636322	0.767351	0.610635	-0.156717	0.000401636
cg17439518	0.699262	0.558456	0.720042	0.563353	-0.156689	0.000948599
cg16366066	0.60497	0.471843	0.628077	0.47143	-0.156647	0.00412819
cg19817980	0.666334	0.544103	0.659356	0.502756	-0.1566	0.00314487
cg17973439	0.682001	0.548898	0.700108	0.543536	-0.156572	0.0291832
cg11269720	0.612936	0.460219	0.61412	0.457615	-0.156504	9.80393e-07
cg06476053	0.644873	0.495849	0.651385	0.494894	-0.156491	0.00165719
cg13359998	0.554756	0.428331	0.579899	0.423466	-0.156433	0.000865856
cg00768023	0.737028	0.603495	0.744218	0.587826	-0.156392	0.000662505
cg02535635	0.691455	0.549441	0.701862	0.545474	-0.156388	0.00065178
cg22863456	0.68172	0.535871	0.661483	0.505107	-0.156376	0.00193576
cg04459972	0.76289	0.617982	0.770482	0.614108	-0.156374	9.84572e-06
cg21439917	0.763057	0.620886	0.76773	0.611361	-0.156369	2.13416e-05
cg25715429	0.671917	0.560948	0.697785	0.541445	-0.15634	0.0182197
cg17827650	0.851534	0.698119	0.883524	0.727201	-0.156323	0.00381825
cg18178870	0.638159	0.48576	0.638613	0.482293	-0.156319	2.39951e-05
cg19297718	0.697596	0.548914	0.693659	0.53753	-0.156128	0.000287699
cg10580816	0.725203	0.567893	0.729454	0.573372	-0.156082	6.36148e-05
cg04534404	0.767891	0.636083	0.791106	0.635044	-0.156062	5.27937e-05
cg06726820	0.728074	0.592516	0.738409	0.582372	-0.156037	8.58312e-05
cg24045348	0.653671	0.477567	0.640749	0.484732	-0.156017	0.000280611
cg07394266	0.580827	0.475573	0.603706	0.447754	-0.155952	0.00985254
cg08297812	0.599595	0.460781	0.593039	0.437108	-0.155931	0.00433735
cg06157991	0.679413	0.524779	0.685067	0.52914	-0.155927	4.98683e-06
cg26184200	0.593716	0.436188	0.593885	0.43822	-0.155665	8.77262e-05
cg05284589	0.469007	0.327542	0.481313	0.32584	-0.155474	0.000275841
cg15366546	0.696236	0.558328	0.710389	0.554933	-0.155457	1.92577e-05
cg02310723	0.746146	0.64457	0.764734	0.609296	-0.155438	0.0187506
cg20416769	0.688464	0.579773	0.703652	0.548281	-0.155371	0.00984254
cg08189464	0.460952	0.320872	0.46396	0.308604	-0.155356	0.000152466
cg23958370	0.678953	0.545035	0.683468	0.528132	-0.155336	0.00938357
cg21225548	0.666377	0.498105	0.656221	0.500897	-0.155325	0.000260464
cg27207681	0.659554	0.503173	0.677019	0.521759	-0.155259	0.000250801
cg07464113	0.530648	0.391651	0.54757	0.392337	-0.155233	2.49804e-05
cg00863861	0.566048	0.422755	0.570088	0.414876	-0.155211	0.00122247
cg08777395	0.791399	0.653313	0.821877	0.666679	-0.155198	0.000148191
cg02324238	0.588144	0.441112	0.581464	0.42635	-0.155114	4.87857e-05
cg03280108	0.732358	0.58688	0.736478	0.58146	-0.155018	0.0017598
cg01497857	0.564051	0.445341	0.573759	0.418934	-0.154825	0.000413429
cg07920550	0.779631	0.637447	0.776163	0.621382	-0.154781	3.56403e-06
cg03708045	0.766537	0.649386	0.779208	0.624476	-0.154733	0.00108556
cg22799757	0.658566	0.503741	0.656459	0.501776	-0.154683	3.02675e-07
cg25014776	0.664527	0.520425	0.675432	0.5208	-0.154632	0.000215623
cg13072791	0.635009	0.495738	0.642089	0.487465	-0.154624	8.87535e-05
cg23687269	0.612503	0.502894	0.645486	0.490899	-0.154587	0.00254814
cg09278484	0.503426	0.370527	0.514919	0.360351	-0.154568	0.000875961
cg13834417	0.674761	0.552487	0.69075	0.536213	-0.154537	0.00021102
cg01754423	0.731498	0.578706	0.750404	0.595875	-0.154529	0.00179382
cg09062922	0.881529	0.737921	0.880386	0.725889	-0.154497	3.85166e-06
cg08201604	0.515728	0.388415	0.536523	0.382152	-0.154371	0.00947828
cg14831281	0.723627	0.582176	0.723839	0.569476	-0.154363	0.000135363
cg09743351	0.721892	0.568221	0.728656	0.574436	-0.15422	1.03251e-05
cg12238593	0.47402	0.317488	0.464247	0.310044	-0.154203	0.000505683
cg06488349	0.381253	0.256654	0.401178	0.246987	-0.154191	0.00281051
cg22350578	0.66047	0.51888	0.662349	0.508234	-0.154115	0.000242057
cg04527083	0.609334	0.484671	0.628209	0.474099	-0.15411	0.0019013
cg05323565	0.821075	0.657112	0.806407	0.652299	-0.154108	1.23608e-06
cg20730694	0.705418	0.554385	0.721739	0.567656	-0.154083	0.000103078
cg12243267	0.683865	0.548676	0.708663	0.554595	-0.154068	0.0125501
cg02517528	0.689315	0.546174	0.676298	0.52234	-0.153958	0.0102061
cg12744694	0.900428	0.711947	0.896119	0.742247	-0.153872	0.00981478
cg11987596	0.813783	0.666443	0.812058	0.6582	-0.153858	1.39445e-06
cg02886188	0.549154	0.431346	0.5792	0.425382	-0.153818	0.00299516
cg10232759	0.600109	0.468352	0.606402	0.452661	-0.153741	5.32236e-05
cg09678472	0.672881	0.523886	0.677364	0.523624	-0.15374	0.00111932
cg11529056	0.669351	0.522143	0.686207	0.532516	-0.153691	0.0013138
cg17943075	0.709026	0.566491	0.709343	0.555661	-0.153682	6.58736e-05
cg14174502	0.590892	0.464237	0.613005	0.459351	-0.153654	0.000128551
cg18910298	0.687382	0.514009	0.689369	0.535851	-0.153518	5.17102e-05
cg20000688	0.627376	0.478359	0.625038	0.471605	-0.153433	0.000525986
cg07322667	0.758868	0.603068	0.770465	0.617165	-0.153301	0.00724173
cg09076900	0.812658	0.675686	0.818476	0.665189	-0.153287	2.69628e-05
cg23216398	0.498848	0.362756	0.519674	0.366426	-0.153248	0.00148797
cg18402546	0.66584	0.540455	0.686129	0.532961	-0.153168	0.0122045
cg17029792	0.664351	0.535723	0.685323	0.532164	-0.153159	0.000240657
cg12689670	0.483102	0.328104	0.474682	0.321614	-0.153068	1.77738e-05
cg03392753	0.784294	0.647511	0.798382	0.645355	-0.153026	0.000161462
cg08606297	0.631977	0.488427	0.63693	0.484062	-0.152868	2.34387e-07
cg06440425	0.550831	0.425294	0.567958	0.415221	-0.152737	0.000229889
cg25048987	0.755762	0.626798	0.76023	0.607525	-0.152705	2.91033e-05
cg21258760	0.627024	0.487171	0.627267	0.474742	-0.152525	0.000639382
cg01191920	0.829433	0.674148	0.833884	0.681526	-0.152358	0.00578669
cg14626325	0.756005	0.624581	0.745654	0.593417	-0.152238	0.00036317
cg11074266	0.615984	0.502392	0.639124	0.486951	-0.152173	0.00359107
cg13687834	0.68043	0.533801	0.685081	0.532918	-0.152163	0.000441876
cg13115502	0.707651	0.583777	0.709972	0.557954	-0.152017	0.00064027
cg05007923	0.517443	0.385466	0.546018	0.394018	-0.152001	0.00154681
cg08752726	0.798069	0.635705	0.784934	0.632974	-0.15196	0.0015889
cg12312765	0.697956	0.539631	0.697929	0.545973	-0.151956	1.4072e-08
cg11097954	0.600281	0.45258	0.609519	0.4576	-0.151918	9.16008e-05
cg07906170	0.757274	0.614723	0.760532	0.608634	-0.151898	0.000168177
cg07151380	0.674155	0.534208	0.660184	0.508424	-0.151761	0.000275788
cg25159064	0.583187	0.416372	0.579735	0.428021	-0.151714	0.000387233
cg17754500	0.804316	0.651507	0.816905	0.665195	-0.15171	0.000300211
cg08247202	0.408973	0.268756	0.426242	0.274565	-0.151678	0.00146481
cg19579115	0.775273	0.633204	0.780409	0.628783	-0.151626	9.27547e-06
cg05821552	0.527577	0.369666	0.515457	0.363852	-0.151605	0.000109089
cg25436569	0.699406	0.553602	0.70995	0.558461	-0.151489	0.000237717
cg17037399	0.710785	0.564862	0.71639	0.564933	-0.151457	7.64071e-07
cg15531386	0.782043	0.640821	0.783954	0.632498	-0.151457	4.2056e-06
cg02174791	0.787059	0.655666	0.801567	0.650176	-0.151391	0.000102877
cg08693745	0.768928	0.624213	0.738083	0.586701	-0.151382	0.0089581
cg06830519	0.521281	0.313525	0.504754	0.353374	-0.15138	0.00550546
cg09563940	0.576233	0.451409	0.567971	0.416594	-0.151376	0.00954393
cg20457051	0.766146	0.602075	0.762942	0.611685	-0.151257	4.85446e-06
cg12930049	0.688607	0.567056	0.709595	0.558344	-0.151251	0.000237493
cg13670306	0.441191	0.300117	0.442455	0.291242	-0.151212	0.0061065
cg09511513	0.769044	0.62853	0.779064	0.627868	-0.151196	0.000800153
cg05762671	0.710008	0.56406	0.711808	0.560625	-0.151183	0.000186249
cg26168383	0.704253	0.574052	0.711734	0.560582	-0.151152	0.00077881
cg19839406	0.726494	0.582181	0.720682	0.569555	-0.151126	7.1289e-05
cg12972705	0.750118	0.602032	0.742779	0.591708	-0.151072	2.53423e-05
cg04688366	0.536312	0.388895	0.539801	0.388757	-0.151044	6.03483e-05
cg07409443	0.616105	0.475422	0.627589	0.476613	-0.150976	0.000847504
cg04194876	0.429996	0.297716	0.447998	0.297025	-0.150973	0.0162352
cg26224018	0.451554	0.301328	0.449357	0.298399	-0.150958	1.19745e-05
cg24899294	0.77133	0.593674	0.776379	0.625443	-0.150936	0.000770523
cg23581456	0.634235	0.46999	0.653525	0.50265	-0.150875	0.000706684
cg25353436	0.768625	0.631606	0.782491	0.631633	-0.150858	6.40703e-05
cg15199699	0.724895	0.567869	0.729651	0.57889	-0.150761	2.10596e-06
cg21315358	0.612666	0.446834	0.623481	0.472726	-0.150755	0.000277826
cg19280455	0.733341	0.589641	0.721859	0.571108	-0.150751	0.00010082
cg19312085	0.473614	0.335574	0.482021	0.331313	-0.150708	0.00225187
cg06781853	0.778254	0.643883	0.774256	0.623659	-0.150597	0.0182716
cg10840277	0.746742	0.579496	0.761827	0.611236	-0.150591	0.000697049
cg24820781	0.67337	0.551464	0.683196	0.532642	-0.150553	0.000180245
cg25868245	0.659256	0.542546	0.690462	0.539957	-0.150505	0.00289489
cg07872499	0.567374	0.421915	0.566049	0.415595	-0.150455	0.000143153
cg07302272	0.807353	0.660037	0.819658	0.669257	-0.150401	1.61112e-06
cg09628488	0.665686	0.541267	0.676058	0.525678	-0.150379	5.04796e-05
cg26821344	0.753667	0.60359	0.757494	0.607145	-0.150348	9.75566e-07
cg00242629	0.579167	0.474071	0.590962	0.440658	-0.150304	0.0043552
cg04178977	0.495775	0.359008	0.507066	0.35678	-0.150286	3.80839e-05
cg26681976	0.568159	0.422933	0.581255	0.430998	-0.150257	9.97371e-06
cg02801685	0.420624	0.290642	0.409696	0.259547	-0.150149	0.000693674
cg21634264	0.548518	0.414752	0.560401	0.410287	-0.150113	0.000483467
cg11119681	0.568195	0.418886	0.567812	0.417712	-0.150101	1.32413e-06
cg02882337	0.68699	0.495829	0.696882	0.546796	-0.150086	0.00149021
cg09388397	0.590707	0.449398	0.591962	0.441906	-0.150056	0.0018749
cg10633103	0.878125	0.698318	0.879571	0.729532	-0.150039	0.0172466
cg04840108	0.578698	0.426053	0.581453	0.431429	-0.150023	7.54442e-05
cg27662921	0.74489	0.60133	0.75471	0.604689	-0.150021	0.000658683
cg05469819	0.758681	0.592617	0.764114	0.614303	-0.149811	6.28902e-06
cg00474889	0.504464	0.366605	0.509788	0.359992	-0.149796	0.00412452
cg03526142	0.574099	0.411883	0.556059	0.406392	-0.149668	3.67156e-05
cg09006435	0.788362	0.654826	0.790561	0.640957	-0.149603	0.000161833
cg14753094	0.819499	0.671707	0.821033	0.671437	-0.149596	6.67552e-06
cg19195279	0.707531	0.557195	0.70815	0.558678	-0.149472	0.000361444
cg03227191	0.839204	0.660455	0.839726	0.690308	-0.149418	0.00859552
cg18770446	0.81094	0.715113	0.8352	0.685784	-0.149416	0.0389787
cg15834841	0.817206	0.636771	0.813489	0.664094	-0.149395	0.00686957
cg02793750	0.651921	0.521616	0.657742	0.508425	-0.149318	3.2887e-05
cg19138043	0.768342	0.619929	0.763787	0.614481	-0.149306	1.19408e-06
cg16002660	0.531571	0.392043	0.553529	0.40427	-0.149259	0.000558002
cg07205523	0.598395	0.473976	0.622136	0.472906	-0.14923	0.00292657
cg08516817	0.540757	0.414714	0.573063	0.423939	-0.149124	0.00146922
cg26856257	0.678487	0.558541	0.696	0.546884	-0.149116	0.0017347
cg03877256	0.684834	0.589387	0.704604	0.55549	-0.149114	0.0082996
cg03552873	0.643174	0.484576	0.635135	0.48603	-0.149106	1.40995e-05
cg18290739	0.576516	0.43746	0.579726	0.430624	-0.149102	0.000116285
cg02387312	0.771936	0.619495	0.763223	0.61418	-0.149043	0.000449066
cg04520078	0.565056	0.422664	0.570217	0.421206	-0.14901	0.000189229
cg18011672	0.730066	0.589483	0.731123	0.582165	-0.148958	8.94882e-06
cg16528810	0.701733	0.550426	0.713095	0.564207	-0.148887	1.16312e-05
cg08891724	0.624544	0.511489	0.644573	0.495695	-0.148878	0.00540809
cg12461141	0.756851	0.637229	0.769884	0.621011	-0.148873	0.00217911
cg27480214	0.721835	0.607931	0.740965	0.592152	-0.148813	0.00281
cg11095743	0.582416	0.452453	0.581543	0.432747	-0.148797	0.000361194
cg15933925	0.396204	0.26433	0.424144	0.275389	-0.148755	7.10219e-05
cg01731049	0.748806	0.618632	0.764499	0.615764	-0.148735	0.000727361
cg05347673	0.629934	0.493292	0.632802	0.484185	-0.148618	0.000691045
cg00042896	0.717669	0.554374	0.708887	0.560271	-0.148617	9.30286e-05
cg21646366	0.676622	0.511615	0.676672	0.528068	-0.148604	0.00284089
cg17348604	0.718926	0.603458	0.73814	0.589564	-0.148577	0.000686255
cg00106564	0.645541	0.490024	0.650462	0.501887	-0.148575	0.000501489
cg02184147	0.667127	0.515893	0.69039	0.541913	-0.148477	0.00432146
cg27183818	0.764947	0.622711	0.767867	0.619418	-0.148448	7.59957e-07
cg10012273	0.693192	0.574167	0.714652	0.566212	-0.14844	0.000225252
cg20547368	0.664052	0.517017	0.668218	0.519828	-0.14839	0.00140751
cg25559664	0.831605	0.669504	0.828767	0.680402	-0.148365	0.000215043
cg01584183	0.66183	0.52674	0.675272	0.526928	-0.148344	1.73659e-06
cg12267155	0.646708	0.492193	0.648531	0.500203	-0.148327	0.000699438
cg23045307	0.65427	0.50983	0.644729	0.496474	-0.148254	9.45169e-06
cg11232994	0.593915	0.484131	0.599464	0.451225	-0.14824	0.00420729
cg24159712	0.807806	0.659224	0.809768	0.66156	-0.148208	4.58128e-05
cg00377497	0.674633	0.545099	0.694522	0.546335	-0.148187	0.00058254
cg13057392	0.535969	0.415949	0.537556	0.389395	-0.148161	0.000148936
cg16022049	0.629366	0.496608	0.629917	0.481776	-0.148141	0.00363813
cg13677785	0.697129	0.552197	0.709345	0.561226	-0.14812	0.00313203
cg09469204	0.702663	0.565553	0.71737	0.569286	-0.148084	0.000104478
cg24761958	0.657492	0.504758	0.65098	0.502914	-0.148066	0.000144082
cg23180780	0.525147	0.392429	0.532293	0.384289	-0.148003	0.000359554
cg21077034	0.645378	0.517749	0.657569	0.509607	-0.147962	2.06028e-05
cg21636621	0.638277	0.499829	0.632557	0.4846	-0.147957	3.78576e-06
cg02322400	0.563685	0.462954	0.580294	0.432412	-0.147882	0.021603
cg05519516	0.690776	0.551159	0.695665	0.547826	-0.147839	3.20243e-05
cg10307207	0.702678	0.558783	0.703209	0.555465	-0.147744	0.000722166
cg18753656	0.72416	0.587949	0.71848	0.570739	-0.147741	0.0143382
cg04095070	0.628851	0.490253	0.627157	0.479428	-0.147729	0.000326981
cg16171958	0.528104	0.382101	0.527057	0.379352	-0.147705	9.22301e-05
cg06147196	0.704395	0.57603	0.71752	0.569815	-0.147704	7.91129e-07
cg26246049	0.743757	0.607091	0.759606	0.611908	-0.147699	0.000521201
cg22612448	0.722468	0.541092	0.715949	0.568284	-0.147665	0.000616897
cg10415509	0.793401	0.654577	0.802223	0.654574	-0.147648	0.000148654
cg24753998	0.544296	0.424274	0.558567	0.410992	-0.147575	0.000377826
cg23090936	0.649787	0.503045	0.649634	0.502089	-0.147545	8.48349e-06
cg05237892	0.789756	0.672895	0.802813	0.655307	-0.147505	4.97182e-05
cg24793045	0.690102	0.563298	0.703597	0.556104	-0.147492	0.00133466
cg19472218	0.504733	0.397338	0.529247	0.381766	-0.147481	0.0151141
cg17505780	0.635962	0.486263	0.639888	0.49241	-0.147477	8.12173e-05
cg06895810	0.660743	0.491243	0.641553	0.494079	-0.147473	0.00183805
cg24436054	0.716938	0.590124	0.728783	0.581318	-0.147464	2.14674e-05
cg22714182	0.717503	0.554385	0.720824	0.573375	-0.147449	0.000478513
cg08243676	0.704845	0.558197	0.718917	0.571468	-0.147449	0.00120767
cg10601749	0.73805	0.607695	0.746146	0.598756	-0.147389	0.000634369
cg18744675	0.621562	0.489307	0.638422	0.491074	-0.147348	0.000575748
cg17254945	0.680104	0.544981	0.682355	0.535024	-0.14733	5.87934e-05
cg17097394	0.776356	0.635716	0.778681	0.631373	-0.147308	5.74203e-06
cg22429896	0.665114	0.558804	0.688095	0.540788	-0.147307	0.00151845
cg15701237	0.468878	0.326598	0.474817	0.327579	-0.147238	0.000263458
cg16644408	0.598439	0.483257	0.606516	0.459303	-0.147213	0.00311919
cg27481437	0.630311	0.495067	0.668412	0.521202	-0.147209	0.00171511
cg22608889	0.549811	0.414542	0.557858	0.410652	-0.147206	0.000153166
cg01907911	0.74351	0.590735	0.751528	0.604345	-0.147183	0.000204587
cg03082902	0.737737	0.605281	0.736865	0.589692	-0.147173	0.00169267
cg10980224	0.612684	0.474796	0.618665	0.471497	-0.147168	0.000185945
cg07284788	0.489693	0.365098	0.508413	0.361258	-0.147156	0.011234
cg04800984	0.670541	0.550789	0.687901	0.540771	-0.14713	0.00335329
cg22602379	0.564124	0.440968	0.566088	0.419043	-0.147045	0.0219207
cg06494135	0.937765	0.793586	0.943676	0.79673	-0.146946	0.00309821
cg13664888	0.453598	0.315717	0.465731	0.318898	-0.146833	0.00097851
cg13505571	0.553184	0.407305	0.562218	0.415403	-0.146815	1.65428e-05
cg02918557	0.579378	0.429165	0.581945	0.435156	-0.146789	0.000420047
cg10735015	0.614629	0.479419	0.607511	0.460753	-0.146758	0.00252538
cg24187216	0.650402	0.510297	0.654518	0.507761	-0.146757	0.00165522
cg27286790	0.65409	0.519404	0.663759	0.517007	-0.146752	0.000651508
cg19445044	0.592657	0.421952	0.577242	0.43051	-0.146732	0.00027737
cg14740657	0.621071	0.511301	0.628076	0.481349	-0.146727	0.00631882
cg02563706	0.741642	0.618658	0.741795	0.595111	-0.146684	0.00178018
cg09715562	0.753824	0.62189	0.748828	0.602163	-0.146665	7.44232e-05
cg21199870	0.746524	0.607148	0.752275	0.605673	-0.146601	2.31447e-06
cg21237100	0.539619	0.424497	0.55567	0.409075	-0.146595	0.00409321
cg19370760	0.465014	0.324204	0.453361	0.306799	-0.146563	0.000100884
cg08475134	0.692768	0.512503	0.687581	0.541091	-0.14649	0.000103593
cg16013727	0.525162	0.401047	0.545569	0.399089	-0.14648	0.000914854
cg15012027	0.657521	0.512111	0.650973	0.504524	-0.14645	1.58917e-06
cg12333537	0.424967	0.32163	0.436986	0.290542	-0.146444	0.00262601
cg07559218	0.62037	0.449815	0.613021	0.466595	-0.146426	3.61506e-05
cg05479594	0.763097	0.634809	0.788707	0.642338	-0.14637	0.00384564
cg18184129	0.51815	0.374337	0.517123	0.370763	-0.146359	9.98884e-05
cg17747518	0.75707	0.607129	0.755875	0.609547	-0.146328	4.4481e-06
cg12095712	0.657984	0.513032	0.654608	0.508292	-0.146316	0.000644293
cg15438904	0.483896	0.361801	0.511256	0.365041	-0.146215	0.000330874
cg23343264	0.457558	0.309442	0.44195	0.29575	-0.1462	7.72276e-06
cg11008168	0.595001	0.471018	0.615795	0.469643	-0.146152	0.00817702
cg04114897	0.748018	0.620108	0.765468	0.61932	-0.146148	0.00750281
cg24674189	0.665637	0.482008	0.656873	0.510741	-0.146132	0.000349851
cg06837088	0.742849	0.588946	0.743276	0.597263	-0.146013	3.67597e-05
cg22768222	0.744093	0.611583	0.740536	0.594533	-0.146003	0.00170388
cg13217675	0.553385	0.415709	0.555833	0.409901	-0.145931	4.13546e-05
cg12349623	0.525838	0.39189	0.531515	0.385621	-0.145895	0.000278223
cg13166992	0.662144	0.527141	0.678521	0.532922	-0.145599	0.000791198
cg14863272	0.659029	0.52061	0.669661	0.524075	-0.145586	0.00243729
cg00128506	0.687574	0.553761	0.696727	0.551153	-0.145574	0.00149303
cg01323954	0.445461	0.326737	0.466825	0.321331	-0.145494	0.00115239
cg16254069	0.523965	0.418237	0.559053	0.413643	-0.145411	0.0361064
cg18213700	0.696702	0.554626	0.716421	0.571014	-0.145407	0.000454809
cg24852196	0.573197	0.447147	0.587445	0.442056	-0.14539	6.77645e-05
cg19323059	0.706341	0.54437	0.689852	0.544472	-0.145381	0.000110956
cg13670411	0.61652	0.491167	0.630916	0.485539	-0.145378	0.00928257
cg18638251	0.556593	0.384561	0.538712	0.393343	-0.145369	0.0037708
cg09935160	0.617986	0.481558	0.630479	0.485197	-0.145282	3.09728e-05
cg19314760	0.557431	0.430825	0.561812	0.416544	-0.145268	0.000382024
cg21425062	0.45358	0.312878	0.457002	0.311756	-0.145246	2.79955e-06
cg17311132	0.776756	0.644771	0.795781	0.650561	-0.145219	4.64344e-05
cg13470112	0.637818	0.524412	0.655632	0.510418	-0.145214	0.000645298
cg12033124	0.678735	0.53789	0.69547	0.55035	-0.14512	0.000882211
cg17512276	0.552502	0.399448	0.544816	0.399741	-0.145074	1.71162e-05
cg19220719	0.651923	0.487028	0.643063	0.497998	-0.145065	0.000852804
cg25294288	0.719124	0.607278	0.752898	0.607884	-0.145014	0.00102819
cg00421369	0.824349	0.717726	0.836295	0.691291	-0.145004	0.000322666
cg02311864	0.724201	0.598724	0.740261	0.595283	-0.144978	5.22213e-06
cg01766396	0.518475	0.374554	0.510629	0.365659	-0.14497	0.000191795
cg20945738	0.577518	0.415276	0.541305	0.396336	-0.144969	0.0028422
cg14462215	0.729358	0.573192	0.707224	0.562399	-0.144824	0.000296813
cg08968229	0.66703	0.522923	0.672281	0.527468	-0.144813	2.57063e-05
cg17709148	0.743188	0.607602	0.751258	0.606476	-0.144782	0.000476357
cg00971324	0.5485	0.431152	0.565473	0.420723	-0.14475	0.00286805
cg25123566	0.815273	0.654546	0.823269	0.678547	-0.144722	0.000311553
cg12192529	0.733836	0.590687	0.741063	0.596377	-0.144686	0.000340023
cg03371545	0.522404	0.362973	0.505632	0.360953	-0.144679	0.000629713
cg00287694	0.535249	0.389294	0.532408	0.387739	-0.144669	0.000732626
cg09682385	0.712323	0.578171	0.713168	0.568601	-0.144567	0.000122021
cg02275545	0.728195	0.591024	0.729862	0.585313	-0.144549	2.48694e-05
cg21647278	0.812464	0.681681	0.81605	0.671502	-0.144548	5.6955e-07
cg03783940	0.777023	0.640575	0.7818	0.637272	-0.144528	4.83521e-05
cg06503981	0.902933	0.725291	0.899781	0.755323	-0.144459	0.0077773
cg24571227	0.674899	0.554668	0.677331	0.532875	-0.144455	0.0128843
cg20768358	0.817472	0.711698	0.836746	0.692378	-0.144368	0.00148392
cg04100549	0.741879	0.594782	0.737709	0.593352	-0.144357	7.84747e-05
cg00316485	0.336789	0.198992	0.345227	0.200871	-0.144355	0.000464049
cg10444618	0.652055	0.515997	0.646533	0.502203	-0.14433	8.666e-06
cg08586855	0.55171	0.439182	0.570514	0.426186	-0.144329	0.00262364
cg01638574	0.589305	0.454151	0.603089	0.458775	-0.144314	0.000968072
cg23205551	0.610001	0.495282	0.626295	0.481988	-0.144307	0.00625852
cg00793104	0.657765	0.513194	0.660304	0.516032	-0.144272	3.50349e-05
cg10438110	0.611287	0.483394	0.60811	0.463856	-0.144254	0.00196757
cg24587185	0.518841	0.386187	0.529884	0.385632	-0.144251	5.54854e-05
cg11380435	0.615244	0.472405	0.616596	0.472353	-0.144243	0.00156904
cg18907378	0.665575	0.553945	0.672312	0.52808	-0.144232	0.00763467
cg25172338	0.55726	0.438824	0.563199	0.418994	-0.144205	0.000107891
cg25234434	0.737325	0.616154	0.752656	0.608469	-0.144187	2.79857e-05
cg13322063	0.550916	0.418966	0.567716	0.423582	-0.144134	0.00172468
cg08388182	0.701581	0.564246	0.707146	0.563039	-0.144107	1.16444e-05
cg20052632	0.722709	0.560889	0.725545	0.581449	-0.144096	0.000210183
cg01267185	0.589688	0.460125	0.606524	0.462438	-0.144086	4.9578e-05
cg14507897	0.557953	0.418266	0.56628	0.422262	-0.144018	0.00033261
cg22074467	0.686068	0.544323	0.684347	0.540372	-0.143975	2.65989e-06
cg12143499	0.516454	0.378961	0.515733	0.371779	-0.143954	0.000323749
cg12845950	0.431342	0.289413	0.439641	0.295758	-0.143884	5.24434e-06
cg23252622	0.658043	0.518703	0.658132	0.514248	-0.143884	6.31569e-05
cg14444798	0.673523	0.519054	0.673965	0.530097	-0.143868	7.74407e-05
cg17085123	0.7114	0.601742	0.721053	0.577199	-0.143854	0.000142875
cg21548941	0.580735	0.436622	0.571676	0.427863	-0.143813	0.000607318
cg23146957	0.555958	0.442498	0.584141	0.440359	-0.143783	0.000886508
cg23037321	0.551161	0.378242	0.538772	0.395008	-0.143763	0.000234744
cg04784618	0.745767	0.640709	0.769108	0.625357	-0.14375	0.00334631
cg17147820	0.70052	0.580644	0.705822	0.562088	-0.143735	0.000456144
cg26909276	0.628095	0.467848	0.632434	0.488752	-0.143682	0.000287257
cg03917666	0.733454	0.615053	0.752701	0.609033	-0.143668	0.000311548
cg25486618	0.688407	0.554567	0.691005	0.5474	-0.143605	5.79259e-05
cg14000417	0.70523	0.575636	0.717469	0.57389	-0.143579	0.000156124
cg18062044	0.629703	0.505467	0.616898	0.473345	-0.143553	0.00123157
cg08840298	0.586089	0.460743	0.591	0.447475	-0.143524	0.000293593
cg26084949	0.577836	0.44776	0.592616	0.449166	-0.14345	0.000299188
cg15546356	0.819927	0.679551	0.829535	0.686101	-0.143434	7.1358e-05
cg20635899	0.689681	0.557382	0.689795	0.546397	-0.143399	0.000135487
cg10491653	0.721101	0.590184	0.726278	0.582879	-0.143398	0.00122629
cg11156528	0.704034	0.561332	0.714841	0.571478	-0.143363	0.000329896
cg23494847	0.679646	0.545719	0.684865	0.541583	-0.143282	0.00477122
cg01818063	0.743088	0.610735	0.760264	0.617016	-0.143248	0.000532853
cg20858649	0.640211	0.527011	0.64776	0.504537	-0.143224	0.00219408
cg07877097	0.817456	0.723332	0.843223	0.700006	-0.143217	0.0373958
cg26378115	0.535742	0.416747	0.549167	0.405959	-0.143208	0.000822059
cg10608169	0.396466	0.297783	0.41081	0.267631	-0.143179	0.00715861
cg00268755	0.570884	0.442939	0.575501	0.432384	-0.143116	3.53018e-05
cg18362325	0.706485	0.569158	0.702031	0.558995	-0.143036	0.000199688
cg04645070	0.493748	0.355052	0.486801	0.343768	-0.143033	0.00130927
cg16145913	0.638291	0.515802	0.641574	0.498557	-0.143018	0.000270601
cg07368519	0.514008	0.381496	0.529822	0.386859	-0.142963	0.00724583
cg15124636	0.532995	0.366258	0.511769	0.368812	-0.142957	7.09784e-05
cg23913254	0.438241	0.304433	0.472931	0.329984	-0.142948	0.00206616
cg10699852	0.352914	0.222842	0.35427	0.211346	-0.142925	2.84953e-05
cg07541758	0.635935	0.511513	0.632265	0.489346	-0.14292	0.00130254
cg13753196	0.794732	0.664878	0.789086	0.646181	-0.142905	2.86317e-05
cg17739908	0.561789	0.428411	0.578001	0.435135	-0.142866	0.000118294
cg19989663	0.768322	0.657588	0.783889	0.641037	-0.142852	0.00181642
cg04694633	0.492116	0.369017	0.491489	0.348666	-0.142823	0.000717778
cg16669099	0.587627	0.456388	0.591577	0.448757	-0.142821	0.0011719
cg09841788	0.570052	0.430059	0.573781	0.430978	-0.142803	3.48832e-07
cg22042348	0.726786	0.59531	0.737499	0.594731	-0.142769	0.00208311
cg16022266	0.804212	0.665396	0.808454	0.665737	-0.142716	0.00114185
cg26897365	0.449991	0.319867	0.450187	0.307472	-0.142715	0.0013516
cg17367708	0.637991	0.483609	0.639825	0.497155	-0.14267	5.32326e-05
cg15484920	0.720816	0.58332	0.712687	0.57002	-0.142667	0.000914412
cg22566897	0.645789	0.496247	0.640822	0.498189	-0.142634	0.000111591
cg12394201	0.591836	0.444691	0.591869	0.449259	-0.14261	0.000134503
cg20412029	0.625315	0.513409	0.627709	0.485101	-0.142608	0.00188264
cg18615773	0.717399	0.579366	0.72571	0.583115	-0.142595	3.12676e-05
cg11657520	0.65707	0.451765	0.655781	0.513214	-0.142567	0.0231225
cg24186458	0.499755	0.373491	0.508947	0.366382	-0.142565	0.000455529
cg01614839	0.85557	0.736383	0.880346	0.737792	-0.142554	0.00509227
cg03749630	0.609016	0.45228	0.601798	0.459301	-0.142498	0.00115448
cg20651995	0.646463	0.508298	0.643102	0.500613	-0.142489	0.000323475
cg20037328	0.783925	0.644092	0.793813	0.651335	-0.142478	3.59939e-05
cg21060384	0.751558	0.607213	0.759226	0.616751	-0.142475	0.00162857
cg02684341	0.768602	0.609587	0.783102	0.64065	-0.142453	0.000548016
cg26924218	0.681866	0.547929	0.705144	0.562699	-0.142446	0.0373624
cg12591645	0.538844	0.383435	0.51795	0.375505	-0.142445	5.08089e-05
cg19830679	0.623095	0.472375	0.612188	0.469759	-0.142429	4.3206e-05
cg17552427	0.872198	0.704769	0.871368	0.728941	-0.142427	0.0074118
cg02914097	0.492779	0.376557	0.50621	0.363797	-0.142413	0.000182227
cg11289340	0.680612	0.535686	0.670771	0.528359	-0.142412	0.000389324
cg13806870	0.409301	0.293369	0.4267	0.284319	-0.142381	0.00223187
cg20215476	0.67828	0.524126	0.669494	0.527144	-0.14235	0.000325641
cg00626586	0.771315	0.629267	0.776318	0.633974	-0.142344	6.53748e-05
cg02432022	0.527843	0.380757	0.511644	0.369347	-0.142298	0.00117589
cg11275526	0.623908	0.500701	0.645364	0.50309	-0.142275	0.00844561
cg19079272	0.65338	0.540602	0.681527	0.539266	-0.142261	0.0331893
cg18290640	0.700128	0.568714	0.698923	0.556664	-0.142259	0.000152972
cg13445230	0.63321	0.494232	0.622796	0.480584	-0.142211	0.00135402
cg21762610	0.695559	0.567643	0.699721	0.557545	-0.142176	0.0187561
cg00299538	0.67487	0.549889	0.688181	0.546112	-0.14207	0.000472571
cg19964826	0.709258	0.557553	0.716362	0.574293	-0.142069	1.60541e-05
cg17022615	0.580077	0.434781	0.584048	0.442024	-0.142025	1.77034e-07
cg02070028	0.80989	0.635318	0.811852	0.669847	-0.142005	0.00295533
cg15958074	0.756829	0.632139	0.757701	0.615719	-0.141983	4.83796e-05
cg03705048	0.762545	0.58384	0.775134	0.63318	-0.141954	0.00925355
cg15286533	0.603231	0.471958	0.604836	0.462886	-0.141951	0.000238423
cg06680429	0.365541	0.249298	0.381307	0.239423	-0.141884	0.0103629
cg11785460	0.784274	0.614239	0.788592	0.646769	-0.141823	3.42188e-06
cg18352576	0.437612	0.319265	0.445938	0.30415	-0.141789	0.000261703
cg20460153	0.719571	0.576105	0.71336	0.571577	-0.141784	2.75643e-06
cg14024675	0.718247	0.561118	0.723278	0.581519	-0.141759	5.97273e-05
cg09103716	0.79057	0.68136	0.804236	0.662482	-0.141754	0.00155637
cg22580881	0.704475	0.607793	0.747756	0.60604	-0.141716	0.0270828
cg05297315	0.681572	0.55267	0.686805	0.545127	-0.141678	0.00120985
cg17362171	0.587077	0.449564	0.593	0.451385	-0.141615	0.000197893
cg09367815	0.741987	0.597162	0.745001	0.603393	-0.141608	3.52954e-05
cg20522407	0.652575	0.534559	0.650195	0.508611	-0.141585	0.0172238
cg11627976	0.722513	0.599523	0.727076	0.585505	-0.141571	0.00163599
cg17729249	0.553627	0.426476	0.574714	0.433182	-0.141533	0.00180756
cg24935409	0.639155	0.489382	0.651096	0.509612	-0.141484	0.000489142
cg00323915	0.596495	0.457913	0.60088	0.459459	-0.141421	2.6215e-10
cg24373427	0.716131	0.582472	0.737658	0.596267	-0.141391	0.000335504
cg17271018	0.698596	0.577259	0.702021	0.560655	-0.141366	0.000115835
cg17218814	0.546183	0.426966	0.580661	0.439302	-0.14136	0.0203327
cg11495535	0.750159	0.602942	0.763124	0.621797	-0.141327	0.000458151
cg03796797	0.654036	0.4954	0.648458	0.50716	-0.141299	0.000364121
cg22299535	0.760426	0.645837	0.779004	0.637734	-0.141271	0.00466005
cg16423499	0.676581	0.525646	0.685228	0.543966	-0.141262	0.000295077
cg21096049	0.603389	0.475607	0.607514	0.466294	-0.14122	1.6062e-06
cg11857223	0.54351	0.426487	0.555291	0.414078	-0.141213	0.00104434
cg00530438	0.646415	0.534063	0.645611	0.504413	-0.141198	0.000487132
cg27313566	0.593014	0.497072	0.602733	0.461544	-0.141189	0.0366852
cg02801789	0.691448	0.551769	0.685051	0.543873	-0.141178	8.01872e-07
cg24494102	0.588205	0.460612	0.60028	0.459127	-0.141153	6.99212e-06
cg18074171	0.636228	0.520924	0.63416	0.493023	-0.141136	0.00118903
cg16101156	0.555764	0.442465	0.557714	0.416594	-0.141119	0.00124779
cg04829830	0.743652	0.595943	0.743419	0.602315	-0.141103	0.000519182
cg09887532	0.491021	0.360165	0.503229	0.362157	-0.141072	0.000303191
cg17047786	0.602609	0.447544	0.575833	0.434798	-0.141035	0.000664517
cg20398378	0.711358	0.56018	0.707088	0.566059	-0.141029	0.0005132
cg23462772	0.624748	0.482624	0.632529	0.491524	-0.141005	0.000691354
cg15729315	0.719731	0.557259	0.725799	0.584842	-0.140958	0.000604019
cg26214630	0.78475	0.645493	0.802056	0.661135	-0.140921	0.000956984
cg00740718	0.76912	0.632343	0.788173	0.647261	-0.140912	0.00143426
cg08296032	0.719511	0.560684	0.729215	0.588316	-0.140898	0.00474011
cg25437304	0.489007	0.354554	0.477344	0.336472	-0.140872	0.00883034
cg00914659	0.826679	0.708763	0.830509	0.689638	-0.140872	0.000293187
cg25095814	0.507084	0.368796	0.503097	0.362232	-0.140865	9.44548e-06
cg16429725	0.61686	0.494425	0.634619	0.493768	-0.140851	4.26876e-05
cg19310148	0.405132	0.261493	0.406075	0.265261	-0.140814	0.000128891
cg06792952	0.751528	0.642927	0.777079	0.636288	-0.140791	0.000251532
cg15690995	0.762241	0.594936	0.75291	0.612145	-0.140765	1.54309e-05
cg03086379	0.486501	0.340429	0.488142	0.347383	-0.140759	2.1e-05
cg09130377	0.71882	0.566763	0.70871	0.568035	-0.140674	0.000444571
cg06808725	0.532538	0.418193	0.533348	0.392687	-0.140662	0.00120159
cg02821073	0.695947	0.555265	0.713357	0.572701	-0.140656	0.00157308
cg09092280	0.433803	0.30039	0.426905	0.286249	-0.140655	0.0303137
cg01563363	0.608124	0.472368	0.599473	0.458818	-0.140655	8.2562e-05
cg01382180	0.724649	0.589613	0.721759	0.581142	-0.140616	0.00180037
cg24718209	0.66168	0.559253	0.675969	0.535373	-0.140596	0.00584812
cg12318500	0.748338	0.596552	0.762674	0.622091	-0.140583	0.000167313
cg06021088	0.510644	0.387588	0.515053	0.374479	-0.140574	0.00400493
cg02889774	0.818138	0.698986	0.835837	0.695265	-0.140572	0.00630424
cg14499189	0.556373	0.432436	0.567221	0.426653	-0.140568	1.31237e-06
cg00722789	0.794901	0.661389	0.791919	0.651353	-0.140567	1.6908e-06
cg14805880	0.648388	0.531776	0.667672	0.527127	-0.140545	0.00344057
cg21433233	0.636593	0.494904	0.655307	0.514782	-0.140525	0.00199505
cg19277182	0.749896	0.622047	0.740642	0.600179	-0.140463	0.00200943
cg01360605	0.682848	0.554111	0.687874	0.547417	-0.140457	0.000201165
cg14276466	0.674585	0.532509	0.669927	0.52948	-0.140447	6.57194e-06
cg14829677	0.349148	0.245882	0.374889	0.234488	-0.140401	0.0029619
cg19714060	0.52722	0.37977	0.528716	0.388318	-0.140398	0.000119241
cg00612751	0.730328	0.58425	0.740221	0.599847	-0.140374	0.000348172
cg10622884	0.445086	0.313216	0.458965	0.318637	-0.140329	0.00146156
cg24693741	0.710834	0.589433	0.735181	0.594854	-0.140327	0.00817031
cg09316306	0.59699	0.455934	0.586175	0.44588	-0.140295	0.000152571
cg16329658	0.620481	0.475176	0.616412	0.476137	-0.140275	0.000133202
cg14348967	0.510233	0.395174	0.528001	0.387732	-0.14027	0.00513179
cg17149227	0.777973	0.635749	0.781301	0.641043	-0.140258	8.61386e-07
cg27035840	0.64864	0.51898	0.657765	0.517535	-0.14023	9.74815e-07
cg26877259	0.784066	0.673863	0.810882	0.670656	-0.140226	0.00491723
cg01208184	0.775762	0.635757	0.774936	0.634747	-0.140188	4.66034e-06
cg03548415	0.5677	0.454595	0.581549	0.441396	-0.140153	0.00463288
cg03639825	0.706818	0.549487	0.725662	0.585529	-0.140133	0.00330819
cg08913523	0.595776	0.466161	0.604752	0.464638	-0.140115	9.97443e-06
cg11564585	0.74515	0.599898	0.744991	0.604877	-0.140114	8.10356e-05
cg10618181	0.440459	0.313265	0.43663	0.296534	-0.140096	8.64934e-05
cg23364354	0.670547	0.563466	0.68195	0.54186	-0.14009	0.0039434
cg09085347	0.703367	0.596941	0.733873	0.593788	-0.140085	0.0080688
cg03440172	0.621945	0.490096	0.617515	0.477438	-0.140077	8.24296e-05
cg12990035	0.667061	0.538769	0.672346	0.532282	-0.140064	7.05333e-06
cg18707191	0.471561	0.343913	0.470891	0.33083	-0.140061	0.000137954
cg21309222	0.685636	0.539125	0.675717	0.535736	-0.13998	0.000230637
cg09785356	0.632126	0.516616	0.639558	0.499597	-0.139961	0.000781467
cg21754040	0.716431	0.582496	0.735884	0.595943	-0.139941	0.00188509
cg11960391	0.662618	0.516146	0.658491	0.518562	-0.139929	0.00133111
cg00539581	0.720734	0.580446	0.743782	0.603888	-0.139894	0.00366712
cg04055060	0.738982	0.639667	0.752954	0.613079	-0.139875	0.00246724
cg11822824	0.793476	0.667679	0.801785	0.661914	-0.139871	1.97646e-07
cg13600984	0.690124	0.545194	0.680226	0.540379	-0.139847	4.91184e-05
cg25873461	0.665982	0.531683	0.680141	0.5403	-0.13984	0.00471169
cg15236354	0.464365	0.353311	0.468906	0.329079	-0.139827	0.00124551
cg09431410	0.667486	0.513306	0.657899	0.518172	-0.139728	0.000149977
cg25199334	0.707537	0.55959	0.697493	0.557769	-0.139724	2.04587e-06
cg03196975	0.50747	0.378537	0.511076	0.37145	-0.139625	0.000933207
cg25536787	0.725812	0.584939	0.723982	0.584408	-0.139575	0.000124198
cg22928497	0.428962	0.324705	0.445736	0.306234	-0.139502	0.000794593
cg04280559	0.797237	0.623224	0.798699	0.659228	-0.139471	0.00351376
cg17356479	0.747798	0.624079	0.749655	0.610208	-0.139447	0.000345619
cg07078114	0.643761	0.50739	0.642394	0.502959	-0.139435	0.000438515
cg02923345	0.45818	0.346694	0.469585	0.330155	-0.13943	0.00517314
cg09145261	0.512731	0.393198	0.518104	0.378679	-0.139425	0.0109094
cg17177779	0.507793	0.378001	0.512297	0.372884	-0.139412	8.93927e-05
cg04692297	0.756921	0.655524	0.776625	0.637213	-0.139412	0.0214259
cg16107214	0.543762	0.436653	0.572624	0.433214	-0.13941	0.00107822
cg00758915	0.615286	0.472142	0.598944	0.459537	-0.139407	0.00371393
cg01615475	0.611274	0.505521	0.634378	0.49498	-0.139398	0.0224402
cg05154454	0.759576	0.61411	0.757924	0.618527	-0.139397	1.37947e-07
cg18587302	0.525223	0.393086	0.531744	0.392379	-0.139365	4.99942e-05
cg27197088	0.68633	0.556445	0.67766	0.538302	-0.139357	8.6099e-05
cg14110710	0.779532	0.694589	0.793178	0.653829	-0.139348	0.0113113
cg13861099	0.661199	0.540892	0.66584	0.526523	-0.139317	0.0175826
cg10080732	0.526092	0.390323	0.525391	0.386092	-0.139299	3.16924e-05
cg15545410	0.561735	0.462894	0.597563	0.45833	-0.139233	0.0151362
cg02219601	0.607367	0.474018	0.609873	0.470646	-0.139226	4.27393e-05
cg09253800	0.723183	0.577256	0.715673	0.57648	-0.139193	1.72679e-05
cg05070202	0.669763	0.555362	0.672557	0.533391	-0.139166	0.00229961
cg17215007	0.713661	0.572602	0.710345	0.571186	-0.139159	2.33021e-06
cg14908576	0.68305	0.570097	0.690113	0.550955	-0.139158	0.000155339
cg05808565	0.540841	0.41564	0.54945	0.410303	-0.139147	8.71513e-05
cg16317523	0.627278	0.51605	0.633528	0.494451	-0.139077	0.000377277
cg18976159	0.662252	0.524053	0.671585	0.532537	-0.139048	0.00164944
cg16494350	0.591451	0.459912	0.594633	0.455586	-0.139047	4.63708e-05
cg13106162	0.762914	0.629297	0.759391	0.620372	-0.139019	0.000146466
cg17904897	0.536027	0.397277	0.531912	0.392912	-0.139	0.00196374
cg01322214	0.652781	0.531131	0.653501	0.514504	-0.138998	8.33469e-05
cg21548231	0.600365	0.460322	0.5726	0.433677	-0.138923	0.00231302
cg08412044	0.714094	0.57846	0.715466	0.576563	-0.138903	0.000267288
cg19451168	0.668082	0.547577	0.690433	0.551561	-0.138872	0.000274777
cg16276113	0.633039	0.494461	0.642107	0.503265	-0.138842	0.00891825
cg27554535	0.675412	0.560575	0.685304	0.546465	-0.138839	0.00169662
cg02301128	0.80579	0.680822	0.833481	0.694656	-0.138825	0.0437965
cg27128063	0.474136	0.338653	0.472946	0.334135	-0.138812	0.000248676
cg16470279	0.659788	0.513628	0.653259	0.514455	-0.138804	6.51724e-06
cg24470332	0.713295	0.585085	0.718507	0.579736	-0.138771	1.63623e-05
cg14875564	0.634317	0.510014	0.632056	0.493323	-0.138733	4.89524e-05
cg07828732	0.557682	0.422214	0.570053	0.43133	-0.138723	3.24522e-05
cg25388861	0.661412	0.522931	0.660044	0.521352	-0.138692	1.86151e-05
cg05617317	0.780514	0.642207	0.790292	0.6516	-0.138691	0.000147515
cg10737404	0.727136	0.540786	0.721676	0.583046	-0.13863	0.0018738
cg14178589	0.633613	0.534535	0.672356	0.533738	-0.138618	0.0089923
cg13263767	0.636214	0.495625	0.629656	0.491054	-0.138603	0.000110289
cg02167322	0.723653	0.602496	0.73003	0.591427	-0.138603	0.00122738
cg06008205	0.617497	0.516755	0.637233	0.498638	-0.138595	0.00203693
cg07637085	0.730431	0.578266	0.706905	0.56833	-0.138575	0.000490714
cg10373607	0.830897	0.718974	0.847221	0.708657	-0.138564	0.00183146
cg10933497	0.707289	0.602978	0.746993	0.608437	-0.138556	0.021508
cg24862131	0.644739	0.506886	0.66606	0.527537	-0.138523	0.000259267
cg11333224	0.603595	0.47597	0.614153	0.475745	-0.138409	0.0022969
cg20717792	0.749265	0.6099	0.737407	0.599016	-0.138391	0.00145087
cg25912474	0.469088	0.321323	0.451751	0.313368	-0.138382	0.00380464
cg11150074	0.732866	0.620759	0.751653	0.613285	-0.138368	0.00304766
cg18377764	0.563281	0.425544	0.569747	0.431389	-0.138358	0.000320829
cg09449447	0.611762	0.471303	0.60527	0.466917	-0.138354	0.000244144
cg21495769	0.643199	0.511821	0.628825	0.490486	-0.13834	0.000154776
cg21268578	0.454032	0.316465	0.458792	0.320467	-0.138325	0.000106124
cg26579713	0.824183	0.684458	0.832877	0.694631	-0.138246	0.00120075
cg09288630	0.729651	0.602217	0.731547	0.593308	-0.138239	0.000133965
cg24232444	0.803914	0.693782	0.822835	0.684606	-0.138229	0.000117332
cg21779122	0.790816	0.671458	0.801679	0.663482	-0.138197	0.0158442
cg15307022	0.728609	0.585027	0.731556	0.593387	-0.138169	1.56012e-05
cg00469310	0.637678	0.504569	0.62683	0.488731	-0.138099	0.000163267
cg15628120	0.692633	0.577383	0.71003	0.571946	-0.138084	2.15347e-05
cg00255562	0.520035	0.392641	0.513406	0.375322	-0.138083	4.96666e-06
cg11805027	0.600498	0.485794	0.623397	0.485314	-0.138083	0.00048595
cg18536737	0.613365	0.470121	0.613678	0.475646	-0.138032	7.96592e-08
cg14143723	0.786571	0.650217	0.808708	0.670677	-0.138031	0.0017491
cg06960794	0.504172	0.381214	0.512761	0.374734	-0.138028	0.000629877
cg04054100	0.757382	0.624216	0.752026	0.614011	-0.138015	0.000294369
cg17571286	0.748212	0.636644	0.771211	0.633199	-0.138012	0.000531558
cg12480674	0.767996	0.621409	0.76736	0.629376	-0.137984	6.73029e-05
cg19927741	0.509002	0.375141	0.506737	0.368783	-0.137954	1.35463e-05
cg05319033	0.574035	0.432078	0.568041	0.430096	-0.137946	2.04062e-06
cg27447534	0.651472	0.528222	0.655773	0.517868	-0.137905	0.000598743
cg25973369	0.893917	0.811228	0.928037	0.790153	-0.137884	0.031427
cg21692384	0.492971	0.374062	0.485026	0.347183	-0.137843	0.000528021
cg17662819	0.654722	0.51028	0.631448	0.493608	-0.13784	0.00105769
cg17083685	0.663222	0.517481	0.656511	0.518723	-0.137788	0.000235026
cg05051799	0.757123	0.640499	0.755837	0.618072	-0.137765	0.000421131
cg06125307	0.601323	0.477472	0.607273	0.469514	-0.137759	0.00030864
cg23246886	0.636767	0.532258	0.63855	0.500794	-0.137756	0.00169786
cg05411486	0.665595	0.518788	0.663545	0.525821	-0.137724	8.91504e-05
cg27109748	0.749499	0.631358	0.772158	0.634445	-0.137713	0.000598971
cg10069736	0.72164	0.592344	0.724745	0.587111	-0.137634	4.84736e-06
cg12028969	0.347509	0.214941	0.344247	0.206627	-0.137619	0.00624486
cg06746972	0.831056	0.699025	0.844803	0.707247	-0.137556	8.47163e-05
cg05395679	0.464664	0.345152	0.461971	0.324418	-0.137554	0.000402991
cg11192913	0.554343	0.432247	0.564853	0.427308	-0.137544	2.82294e-05
cg16384688	0.543547	0.41727	0.550346	0.412824	-0.137523	0.000993214
cg13692658	0.745197	0.642879	0.749791	0.612269	-0.137521	0.001143
cg07187576	0.760962	0.625822	0.766847	0.629332	-0.137515	3.38036e-05
cg02884661	0.775037	0.632388	0.793703	0.656189	-0.137515	0.0355324
cg00757192	0.660625	0.551328	0.683535	0.546114	-0.137421	9.68715e-05
cg20004147	0.734411	0.634983	0.742874	0.605466	-0.137408	0.012146
cg12392374	0.696862	0.57853	0.716214	0.578835	-0.137378	0.00800881
cg13849327	0.588635	0.457074	0.592564	0.455188	-0.137376	2.23284e-05
cg12075498	0.771703	0.65802	0.776703	0.639364	-0.137339	0.00226356
cg07777362	0.59759	0.452483	0.596695	0.459474	-0.137221	4.5205e-05
cg18539787	0.656748	0.549869	0.673488	0.536283	-0.137205	0.00298461
cg02992366	0.783798	0.658781	0.795916	0.65873	-0.137186	0.000218091
cg05169870	0.659083	0.518216	0.647857	0.510674	-0.137184	8.324e-05
cg14801398	0.579292	0.455076	0.584235	0.447065	-0.13717	0.000765722
cg16013896	0.46673	0.350784	0.475829	0.338678	-0.137151	0.0140074
cg00724989	0.48038	0.371967	0.511081	0.373958	-0.137123	0.00319386
cg03658557	0.810462	0.650281	0.816205	0.679102	-0.137103	0.000124219
cg26874367	0.816996	0.675633	0.837174	0.700075	-0.1371	0.000584545
cg19383430	0.429954	0.294303	0.43003	0.292939	-0.137091	5.98152e-05
cg13426660	0.725501	0.600402	0.728617	0.591539	-0.137078	0.00168659
cg09646655	0.495487	0.380145	0.514538	0.377461	-0.137077	0.00209615
cg13728529	0.939535	0.755777	0.940475	0.80341	-0.137065	0.021261
cg11088672	0.758874	0.616709	0.759791	0.622742	-0.137049	0.000126426
cg05273913	0.589248	0.468728	0.603183	0.466159	-0.137024	0.00021253
cg06881374	0.60225	0.484409	0.619996	0.483018	-0.136978	0.00247408
cg07504182	0.444873	0.319032	0.448081	0.31111	-0.13697	0.000491148
cg26553477	0.735938	0.600794	0.734104	0.597163	-0.136941	5.9313e-07
cg03625162	0.671801	0.534033	0.667732	0.530804	-0.136929	0.00010528
cg04246437	0.623485	0.49516	0.638457	0.501532	-0.136925	0.00121059
cg19490329	0.691117	0.562839	0.692067	0.555167	-0.1369	2.91752e-06
cg17610947	0.693213	0.565961	0.701931	0.565055	-0.136876	7.65543e-05
cg10628035	0.741711	0.625867	0.747605	0.610756	-0.13685	8.39614e-06
cg11965327	0.518444	0.411281	0.537645	0.400833	-0.136812	0.00223473
cg10220544	0.613032	0.472959	0.605832	0.469032	-0.1368	0.0068319
cg14680885	0.628832	0.494994	0.623533	0.486746	-0.136787	9.81647e-08
cg24018190	0.733195	0.637925	0.75266	0.615878	-0.136783	0.00399878
cg24882673	0.704231	0.565747	0.714406	0.577672	-0.136735	2.22225e-06
cg19519980	0.490878	0.364018	0.48575	0.349035	-0.136715	0.00111905
cg05693257	0.500722	0.389003	0.514634	0.37792	-0.136714	0.00596527
cg10022505	0.775517	0.66889	0.776106	0.639395	-0.136712	0.00081676
cg05572048	0.563445	0.449083	0.582683	0.446004	-0.136679	0.00247873
cg13327911	0.801384	0.670711	0.801094	0.664417	-0.136678	0.000323741
cg21821935	0.724765	0.603161	0.73513	0.598461	-0.13667	0.000257005
cg19876092	0.692128	0.56807	0.69485	0.558206	-0.136645	7.62035e-05
cg04442631	0.448343	0.342398	0.463869	0.327236	-0.136633	0.00165731
cg06092953	0.403241	0.274852	0.420773	0.284183	-0.13659	0.0113891
cg23685736	0.734437	0.593412	0.733039	0.596536	-0.136503	0.000462921
cg26669541	0.669534	0.544921	0.667991	0.531524	-0.136467	2.81714e-05
cg26603656	0.463352	0.3522	0.478093	0.341644	-0.136449	0.000469742
cg13377232	0.75862	0.614187	0.757732	0.621295	-0.136437	1.09628e-05
cg22768487	0.584374	0.481147	0.597926	0.461512	-0.136414	0.00626267
cg01491725	0.681067	0.55003	0.687472	0.551067	-0.136405	6.83458e-05
cg23631538	0.667707	0.548428	0.670302	0.533901	-0.136402	0.000166869
cg15128842	0.744562	0.603244	0.738131	0.601747	-0.136384	4.21197e-05
cg25526547	0.830999	0.704743	0.835138	0.698782	-0.136356	1.53079e-05
cg21871038	0.765081	0.651014	0.77398	0.637632	-0.136348	0.000508511
cg15854602	0.519361	0.366807	0.510274	0.373932	-0.136342	8.78997e-05
cg20730477	0.724733	0.591734	0.726653	0.590312	-0.136341	6.26728e-06
cg01333785	0.681273	0.56231	0.689319	0.553032	-0.136287	8.39553e-05
cg05313151	0.72264	0.572666	0.731778	0.595555	-0.136223	0.00175074
cg02394701	0.796687	0.66456	0.792023	0.655824	-0.136199	0.000151379
cg20943360	0.710527	0.579654	0.701528	0.565332	-0.136197	0.000405526
cg24494491	0.680603	0.501809	0.678672	0.542487	-0.136186	0.000175431
cg21887591	0.515857	0.397737	0.522009	0.385825	-0.136184	6.8881e-05
cg25308120	0.515026	0.391672	0.526221	0.390066	-0.136155	0.00107659
cg07941983	0.607169	0.467063	0.608796	0.472667	-0.136129	0.000244234
cg25310917	0.766092	0.619469	0.757045	0.620918	-0.136127	5.40365e-05
cg22267955	0.499185	0.356956	0.504028	0.367906	-0.136122	0.000269405
cg18472699	0.862492	0.721523	0.865139	0.729103	-0.136036	0.000328779
cg08868759	0.72898	0.619101	0.728414	0.592382	-0.136031	0.00123275
cg05812217	0.761146	0.602875	0.756008	0.619984	-0.136024	0.000358026
cg21380183	0.643381	0.492678	0.647439	0.511421	-0.136018	2.8288e-05
cg22793204	0.628793	0.511066	0.631666	0.495668	-0.135997	0.000295117
cg25276112	0.778067	0.669556	0.774269	0.638274	-0.135995	0.00431685
cg18537182	0.734715	0.623637	0.746098	0.610141	-0.135956	0.00160181
cg20912449	0.578098	0.461201	0.588609	0.45267	-0.13594	0.00024973
cg11689994	0.814302	0.712169	0.811916	0.676021	-0.135895	0.00197547
cg15022430	0.754749	0.617784	0.758473	0.622606	-0.135867	1.60943e-06
cg12366978	0.663035	0.533038	0.672534	0.536689	-0.135845	0.000101063
cg08214069	0.655751	0.517627	0.648798	0.512963	-0.135835	1.40202e-05
cg12746703	0.749731	0.627165	0.751809	0.616002	-0.135808	1.1779e-05
cg13171679	0.709435	0.576814	0.707576	0.571775	-0.135801	0.000571855
cg07316138	0.535941	0.396765	0.531514	0.395742	-0.135772	2.06253e-05
cg07095518	0.777099	0.6332	0.765794	0.630026	-0.135768	6.46489e-08
cg00754989	0.693987	0.571816	0.696479	0.560731	-0.135748	0.005905
cg24257831	0.766345	0.625248	0.754909	0.619191	-0.135719	0.000112583
cg09857826	0.675412	0.547994	0.678332	0.542617	-0.135715	1.04462e-05
cg20270052	0.754189	0.648872	0.761959	0.626268	-0.135692	0.000766292
cg12220605	0.399027	0.263991	0.420169	0.284502	-0.135667	0.00307331
cg12843627	0.55072	0.434901	0.557896	0.422246	-0.13565	1.15641e-05
cg03984209	0.673203	0.568807	0.68527	0.549631	-0.135639	0.000486415
cg04352242	0.775327	0.640608	0.776633	0.641023	-0.13561	1.45205e-05
cg16395432	0.79489	0.63596	0.780919	0.645321	-0.135597	0.000631054
cg21205089	0.801558	0.659177	0.807419	0.671825	-0.135594	0.000284047
cg07624374	0.581001	0.454897	0.588085	0.452493	-0.135591	0.000993554
cg04770195	0.698207	0.594838	0.715037	0.579476	-0.135561	0.0019179
cg10944747	0.524372	0.370779	0.526487	0.390927	-0.13556	0.000163262
cg19124612	0.749881	0.614983	0.747985	0.612439	-0.135546	0.000101662
cg08155109	0.804387	0.660708	0.80625	0.670714	-0.135536	0.000212364
cg25562878	0.582159	0.451996	0.588748	0.453219	-0.135529	0.000257931
cg13931809	0.634502	0.501758	0.642234	0.506722	-0.135513	8.06286e-05
cg06119389	0.792232	0.662229	0.790828	0.655345	-0.135484	4.112e-07
cg11590247	0.554384	0.436345	0.566773	0.4313	-0.135474	0.00163113
cg25755851	0.618551	0.484325	0.629213	0.493752	-0.135462	0.000141859
cg19916714	0.802182	0.650077	0.801402	0.665942	-0.13546	9.42172e-06
cg09815251	0.626436	0.496222	0.626709	0.491261	-0.135448	1.32209e-05
cg00480033	0.730344	0.627766	0.730717	0.595289	-0.135428	0.00961425
cg06418131	0.809968	0.681198	0.809092	0.673682	-0.13541	3.2468e-06
cg16663065	0.691749	0.570522	0.687939	0.552546	-0.135393	3.16948e-05
cg00402143	0.729081	0.616467	0.739426	0.604041	-0.135385	8.66375e-05
cg23854395	0.371483	0.26041	0.381302	0.245932	-0.13537	0.000476854
cg02846436	0.753203	0.63508	0.76867	0.633331	-0.13534	0.00129457
cg05659559	0.443854	0.315777	0.443534	0.308203	-0.135331	0.000289504
cg12519121	0.654803	0.530975	0.669088	0.533765	-0.135322	0.000987917
cg00760950	0.75562	0.62444	0.759866	0.624545	-0.13532	2.81731e-05
cg09953601	0.787336	0.66828	0.790861	0.65556	-0.135301	0.000749275
cg22073152	0.769698	0.629594	0.77465	0.639399	-0.135251	0.000182002
cg10377153	0.526294	0.421418	0.531754	0.396513	-0.135241	0.00182873
cg23829102	0.415982	0.295904	0.428848	0.293644	-0.135205	0.00034755
cg10004949	0.685187	0.574453	0.686316	0.55112	-0.135195	0.000225658
cg23994787	0.808169	0.694707	0.810051	0.674858	-0.135193	0.000601924
cg26636279	0.691512	0.515453	0.669474	0.534286	-0.135188	0.000352141
cg09991763	0.665605	0.54271	0.666711	0.53154	-0.135171	3.69899e-05
cg22680798	0.636535	0.511764	0.63214	0.497044	-0.135096	0.000849529
cg07677157	0.763149	0.624942	0.769294	0.634211	-0.135082	0.000984073
cg09358376	0.704222	0.577654	0.717557	0.582482	-0.135075	2.06007e-05
cg24784153	0.746557	0.617862	0.755393	0.620328	-0.135066	0.000102043
cg20648979	0.769447	0.645104	0.778177	0.643176	-0.135001	7.24567e-05
cg10361167	0.73312	0.636478	0.759356	0.624357	-0.134999	0.00139561
cg16569937	0.823482	0.683282	0.837027	0.702084	-0.134943	0.00180299
cg03126799	0.576545	0.469987	0.605376	0.47044	-0.134936	0.0494201
cg09459581	0.607685	0.502763	0.620941	0.486011	-0.13493	0.0182611
cg09283548	0.627615	0.497603	0.638286	0.503361	-0.134925	0.000238363
cg03322922	0.718288	0.599933	0.712028	0.577107	-0.13492	0.000550894
cg18877091	0.725025	0.589842	0.729046	0.594155	-0.134891	1.3162e-06
cg10603290	0.633723	0.530375	0.654144	0.519256	-0.134889	0.00995205
cg18277682	0.914966	0.828873	0.945969	0.811092	-0.134877	0.0429965
cg14931387	0.765843	0.643468	0.773873	0.639008	-0.134865	4.60472e-06
cg04234104	0.609889	0.463817	0.611542	0.476692	-0.13485	0.002028
cg16504656	0.770937	0.624604	0.76987	0.635037	-0.134833	2.64423e-06
cg26739596	0.735323	0.608856	0.731354	0.596541	-0.134813	0.000376988
cg10082515	0.742589	0.619569	0.744422	0.609624	-0.134798	4.84471e-05
cg21948796	0.425431	0.289956	0.423226	0.288451	-0.134775	1.90481e-05
cg19816519	0.742349	0.632245	0.738454	0.603686	-0.134769	0.000640867
cg04531007	0.707803	0.588317	0.711241	0.576479	-0.134763	2.60203e-06
cg25731261	0.657184	0.526819	0.64913	0.514399	-0.134731	0.000590701
cg19966212	0.456759	0.349307	0.472751	0.338029	-0.134722	0.0152407
cg12259379	0.61183	0.505416	0.621893	0.487175	-0.134718	0.000728325
cg17371404	0.70287	0.566911	0.714641	0.579927	-0.134715	0.00109552
cg14017705	0.57777	0.433867	0.566346	0.431634	-0.134712	4.33966e-06
cg09619751	0.813778	0.710863	0.824801	0.690144	-0.134657	0.000550406
cg08291683	0.655496	0.541803	0.645884	0.511301	-0.134582	0.000726296
cg01948978	0.59078	0.474765	0.599454	0.464879	-0.134576	7.22523e-05
cg01871427	0.632721	0.484641	0.6219	0.487349	-0.134551	0.00128456
cg12948638	0.562557	0.436829	0.56514	0.430594	-0.134546	2.91604e-05
cg25619459	0.709502	0.575829	0.706497	0.571974	-0.134523	7.39675e-05
cg01413054	0.76759	0.645319	0.786663	0.652148	-0.134515	0.00432492
cg06031622	0.624541	0.486097	0.624764	0.490268	-0.134496	2.20991e-05
cg00664860	0.727363	0.624262	0.758226	0.623752	-0.134474	0.0017143
cg08196217	0.353444	0.226944	0.362259	0.227786	-0.134473	4.9927e-07
cg11258022	0.758209	0.62314	0.74955	0.615083	-0.134468	1.06637e-05
cg13863938	0.496064	0.369049	0.491111	0.356674	-0.134437	0.0021124
cg27083825	0.688642	0.545855	0.68271	0.548277	-0.134433	1.09029e-06
cg11099655	0.695279	0.557964	0.689029	0.554601	-0.134427	8.33889e-07
cg23397030	0.763764	0.615316	0.763319	0.628894	-0.134425	0.000619262
cg13901842	0.59962	0.480576	0.610171	0.475752	-0.13442	1.71921e-05
cg18073545	0.636288	0.504075	0.634146	0.499739	-0.134407	3.53632e-05
cg10510592	0.571252	0.452356	0.585563	0.451199	-0.134364	0.00197515
cg14461361	0.63976	0.498863	0.629755	0.495408	-0.134347	5.18023e-06
cg20940675	0.511437	0.400147	0.512263	0.377926	-0.134337	0.00219944
cg14242532	0.739795	0.624023	0.742859	0.608528	-0.134331	0.000310834
cg02839960	0.550831	0.426824	0.555759	0.421446	-0.134313	0.000287679
cg20426042	0.700107	0.575699	0.721171	0.586867	-0.134304	0.00313906
cg16132851	0.62703	0.499187	0.634112	0.499854	-0.134258	0.000626429
cg22137649	0.708284	0.559207	0.698658	0.564467	-0.134191	0.000164595
cg22875654	0.700819	0.590009	0.719697	0.585531	-0.134166	0.00442503
cg26829395	0.766295	0.613289	0.779067	0.644919	-0.134148	3.05174e-05
cg27345144	0.699321	0.556823	0.712181	0.578034	-0.134148	0.0013637
cg16846465	0.755773	0.609857	0.746507	0.612362	-0.134145	4.28875e-06
cg04661358	0.788267	0.677213	0.803783	0.669646	-0.134138	0.000227407
cg07317452	0.687609	0.560672	0.692714	0.55862	-0.134094	0.000333058
cg10419099	0.547937	0.3979	0.527558	0.393467	-0.134092	0.00133657
cg23894325	0.374811	0.271699	0.396411	0.262332	-0.134079	0.00515407
cg13884962	0.701341	0.585115	0.700456	0.566466	-0.13399	0.000514971
cg06744388	0.465366	0.345042	0.472812	0.338834	-0.133979	0.000902152
cg08127053	0.719669	0.592029	0.722338	0.588386	-0.133952	0.000458915
cg10725067	0.658102	0.517821	0.652661	0.518736	-0.133926	0.000168804
cg20729586	0.682979	0.557197	0.687048	0.553123	-0.133925	0.00149913
cg00357989	0.720058	0.594959	0.724075	0.590158	-0.133916	5.90523e-06
cg03691338	0.590263	0.474801	0.604813	0.4709	-0.133913	0.000696278
cg27125504	0.611829	0.478407	0.601985	0.46809	-0.133895	0.000381169
cg16661744	0.667185	0.530852	0.664404	0.53053	-0.133874	0.000300303
cg21182108	0.748787	0.631943	0.760557	0.626683	-0.133873	0.00123503
cg11771536	0.478074	0.346029	0.464336	0.330475	-0.133861	0.00160323
cg12993990	0.570363	0.45465	0.589605	0.455775	-0.13383	0.00391613
cg15840891	0.385031	0.279582	0.40387	0.270044	-0.133826	0.00166706
cg18658890	0.603458	0.473926	0.593988	0.460163	-0.133825	0.000136617
cg06226454	0.432717	0.292378	0.438583	0.304791	-0.133792	0.000107779
cg14738329	0.570763	0.449023	0.577214	0.443426	-0.133789	0.000133099
cg16330550	0.751418	0.642363	0.766694	0.632908	-0.133787	0.00134428
cg03143457	0.786874	0.682412	0.788569	0.654785	-0.133783	0.000291156
cg09889836	0.658999	0.562407	0.705668	0.571887	-0.133781	0.0352394
cg22299097	0.553968	0.420543	0.560812	0.427087	-0.133726	1.44755e-05
cg05817709	0.732291	0.594406	0.731221	0.597517	-0.133705	0.000110169
cg23139609	0.5494	0.42162	0.55205	0.418351	-0.133699	0.000145263
cg04453630	0.923707	0.749215	0.922917	0.789236	-0.133681	0.0193895
cg24968869	0.905275	0.744675	0.90689	0.773209	-0.133681	0.0113713
cg26619851	0.680637	0.545311	0.663303	0.529665	-0.133638	3.26453e-05
cg14251370	0.730449	0.592743	0.733208	0.59959	-0.133617	0.0017855
cg22789065	0.665569	0.54708	0.67641	0.542857	-0.133553	0.000605983
cg14777295	0.699339	0.58091	0.699066	0.565526	-0.13354	2.88032e-05
cg21797001	0.682453	0.565559	0.691494	0.557993	-0.133502	2.25531e-05
cg09122035	0.477508	0.381176	0.488853	0.355373	-0.13348	0.00264614
cg24113818	0.723947	0.60287	0.735162	0.601706	-0.133456	0.000332934
cg02527830	0.674695	0.522634	0.665036	0.531581	-0.133454	0.000742101
cg26985659	0.491072	0.34664	0.480215	0.346778	-0.133438	0.000303886
cg12107792	0.464863	0.342395	0.447723	0.314286	-0.133437	0.00248943
cg03082247	0.834954	0.700676	0.849985	0.716575	-0.13341	0.00428261
cg01123957	0.666516	0.542082	0.690206	0.556819	-0.133387	0.00104472
cg04585669	0.755427	0.630971	0.764233	0.630891	-0.133342	0.00115274
cg08084103	0.639708	0.506487	0.641451	0.508126	-0.133325	0.00502127
cg08417022	0.706765	0.553993	0.695751	0.562439	-0.133311	2.11005e-06
cg16872357	0.747287	0.634322	0.757604	0.624313	-0.133291	0.00130494
cg23181133	0.557234	0.454703	0.575691	0.442469	-0.133222	0.00596928
cg22330749	0.78082	0.650253	0.786758	0.653641	-0.133117	0.00026924
cg16537367	0.649988	0.53	0.658987	0.525889	-0.133098	2.32092e-05
cg05673041	0.777669	0.638667	0.771128	0.638043	-0.133085	2.79774e-05
cg08906371	0.518404	0.401183	0.531078	0.398004	-0.133074	0.00759693
cg25201165	0.726868	0.594876	0.735328	0.602254	-0.133074	0.000142823
cg03773862	0.713961	0.592237	0.715301	0.582235	-0.133066	5.68186e-06
cg09908171	0.778546	0.644717	0.788917	0.655862	-0.133055	0.0100385
cg01616090	0.77513	0.635205	0.776797	0.643747	-0.13305	7.48201e-05
cg23722529	0.512758	0.403407	0.521983	0.388942	-0.133041	0.000535154
cg00669616	0.567809	0.440663	0.562951	0.429922	-0.133029	5.68285e-05
cg01920698	0.85998	0.662494	0.873729	0.740711	-0.133018	0.0333033
cg17949057	0.685764	0.558062	0.687197	0.554191	-0.133006	0.000300766
cg03944495	0.775026	0.647701	0.784779	0.651774	-0.133004	6.7491e-05
cg24405567	0.789159	0.661211	0.809331	0.676328	-0.133004	0.00249255
cg22564448	0.747545	0.615069	0.74721	0.614216	-0.132994	0.000145596
cg13339116	0.625152	0.508416	0.627364	0.494418	-0.132946	0.000236579
cg13530516	0.710791	0.596048	0.707569	0.574641	-0.132928	7.16552e-05
cg02262553	0.825131	0.702439	0.839137	0.706231	-0.132907	0.00466038
cg14178083	0.752717	0.636158	0.754561	0.621683	-0.132878	7.83543e-05
cg14731462	0.735517	0.624759	0.734519	0.601655	-0.132864	0.0014935
cg10755263	0.675708	0.567711	0.686245	0.553403	-0.132842	0.00215458
cg27358947	0.774542	0.67713	0.781159	0.64832	-0.132839	0.000245589
cg03631457	0.693046	0.563548	0.696219	0.563386	-0.132833	5.18582e-07
cg01963175	0.697053	0.600323	0.721533	0.588745	-0.132789	0.00254082
cg17178448	0.564574	0.443057	0.598569	0.465782	-0.132787	0.00914532
cg00057272	0.599494	0.496158	0.611322	0.478539	-0.132783	0.0102509
cg00907842	0.729804	0.58613	0.729394	0.596619	-0.132775	0.0026866
cg08212784	0.718425	0.604355	0.723801	0.591073	-0.132727	0.000210248
cg18246610	0.839489	0.725522	0.832063	0.699349	-0.132714	0.0116979
cg20238855	0.60724	0.471368	0.612952	0.480254	-0.132698	8.32706e-07
cg01120733	0.533538	0.377235	0.508932	0.37624	-0.132692	0.000182448
cg06707899	0.659394	0.542682	0.67545	0.542764	-0.132686	0.00152632
cg04458053	0.518503	0.395361	0.512053	0.379373	-0.13268	0.000156379
cg03334820	0.76068	0.656941	0.775532	0.642949	-0.132582	0.0020217
cg25415384	0.622981	0.491145	0.621948	0.489386	-0.132563	2.98255e-05
cg20390711	0.719983	0.626941	0.765305	0.632767	-0.132538	0.0300775
cg14822092	0.792307	0.676518	0.782382	0.649852	-0.13253	0.00056668
cg21548950	0.809302	0.694991	0.821953	0.689461	-0.132492	5.85024e-06
cg19719042	0.521896	0.388427	0.518251	0.385795	-0.132456	6.59419e-06
cg26268276	0.709029	0.572749	0.712539	0.580085	-0.132454	3.00045e-05
cg14218917	0.711845	0.559829	0.710665	0.578225	-0.13244	0.000236179
cg20073153	0.743476	0.592114	0.744347	0.611928	-0.132419	0.000368402
cg10800694	0.667012	0.547454	0.664339	0.531928	-0.132411	0.00171567
cg14941226	0.776635	0.662755	0.785168	0.652775	-0.132394	0.000571252
cg18464877	0.460695	0.325272	0.461424	0.329053	-0.132371	0.000202904
cg23670353	0.707494	0.586631	0.734811	0.60245	-0.132361	0.00316723
cg03448068	0.605831	0.452059	0.602973	0.470618	-0.132355	0.000102844
cg05210969	0.596903	0.51184	0.620152	0.487818	-0.132334	0.00571208
cg11179009	0.56679	0.442292	0.565204	0.432909	-0.132295	0.00113025
cg04188430	0.773736	0.644733	0.774639	0.642377	-0.132263	1.7524e-07
cg16482596	0.692665	0.575458	0.70295	0.570695	-0.132255	0.00731869
cg14042496	0.568262	0.457491	0.585404	0.45315	-0.132254	0.00196684
cg23048036	0.45168	0.358848	0.483062	0.350833	-0.132229	0.0387404
cg06830981	0.594482	0.462427	0.589901	0.457679	-0.132222	4.21341e-06
cg13025124	0.690248	0.547844	0.678966	0.546795	-0.13217	1.04501e-06
cg07318830	0.63258	0.520519	0.63552	0.503355	-0.132165	0.00163726
cg19997281	0.532067	0.396496	0.527131	0.394971	-0.13216	0.00159313
cg05890855	0.753701	0.602413	0.771657	0.639532	-0.132125	0.00211678
cg19769046	0.777798	0.662942	0.785953	0.653831	-0.132122	1.05149e-05
cg26949055	0.649293	0.535323	0.648233	0.516152	-0.132081	0.00031116
cg16246747	0.750882	0.631295	0.757433	0.625388	-0.132045	0.00200138
cg07821509	0.869696	0.707394	0.863311	0.731318	-0.131993	0.00985676
cg04214817	0.674067	0.551473	0.672586	0.540593	-0.131993	6.56082e-05
cg17472111	0.50802	0.372232	0.499773	0.367791	-0.131982	0.00015863
cg05295980	0.565227	0.442309	0.572607	0.440646	-0.131961	1.0859e-06
cg23397013	0.802131	0.67577	0.795524	0.663584	-0.131939	1.66325e-05
cg04609239	0.777158	0.642632	0.778128	0.646203	-0.131925	2.30273e-05
cg11143674	0.654123	0.539985	0.66955	0.537637	-0.131913	0.000450214
cg03577157	0.818475	0.675155	0.813816	0.681906	-0.13191	0.00028423
cg26194172	0.67312	0.57218	0.69129	0.559382	-0.131908	0.00141903
cg08330569	0.695869	0.576053	0.696396	0.564528	-0.131868	1.07993e-05
cg08174031	0.845034	0.73074	0.858769	0.726922	-0.131847	0.00105727
cg09738621	0.671932	0.55697	0.685796	0.554013	-0.131782	0.00117256
cg13067586	0.523823	0.39921	0.551012	0.419247	-0.131765	0.00691071
cg01410923	0.756965	0.653182	0.767232	0.63548	-0.131752	0.000295195
cg14189441	0.789416	0.668168	0.781694	0.649958	-0.131736	0.000249596
cg02770535	0.473428	0.346635	0.472316	0.340583	-0.131733	0.000448681
cg08860835	0.756492	0.629069	0.75388	0.622155	-0.131725	4.39959e-05
cg01665880	0.451553	0.339163	0.469281	0.337584	-0.131697	9.92778e-05
cg27139067	0.58568	0.489253	0.597412	0.465716	-0.131696	0.00239438
cg04556615	0.685475	0.597354	0.704981	0.573285	-0.131696	0.0147887
cg10681561	0.397165	0.278661	0.412039	0.280372	-0.131668	4.13045e-05
cg11612354	0.829089	0.671405	0.813332	0.681682	-0.13165	0.000298627
cg05963604	0.499434	0.400567	0.518137	0.386498	-0.13164	0.0199343
cg06161864	0.79832	0.672906	0.783743	0.652108	-0.131635	0.00273137
cg17801930	0.854356	0.743446	0.860939	0.729312	-0.131627	1.00612e-05
cg06005163	0.74038	0.588299	0.733547	0.601921	-0.131626	3.63617e-05
cg16477611	0.571962	0.460171	0.559937	0.428329	-0.131608	0.00415929
cg20085815	0.542139	0.41834	0.551074	0.419496	-0.131578	0.000409017
cg14262864	0.588241	0.470112	0.583015	0.451446	-0.131569	0.0022563
cg19272248	0.793549	0.675768	0.797172	0.665621	-0.131551	2.63297e-05
cg26780042	0.680523	0.572492	0.719732	0.588191	-0.131541	0.0181777
cg09632136	0.615439	0.494492	0.633004	0.501469	-0.131534	0.00288868
cg04862210	0.663638	0.536604	0.652969	0.521446	-0.131523	8.43244e-05
cg25351755	0.689216	0.570391	0.70512	0.573648	-0.131472	0.00022055
cg22266107	0.745716	0.592832	0.745382	0.613914	-0.131468	0.000466848
cg09597022	0.502944	0.423002	0.528041	0.396578	-0.131463	0.0265827
cg12220426	0.697698	0.583514	0.704953	0.573497	-0.131457	0.000268736
cg01413632	0.773292	0.642852	0.779004	0.647552	-0.131452	1.94134e-05
cg11154050	0.599219	0.434153	0.58709	0.455641	-0.13145	0.000185471
cg20838909	0.750184	0.625646	0.753355	0.621912	-0.131444	0.000227124
cg19091893	0.497789	0.389335	0.521802	0.390363	-0.131438	0.00016978
cg26177616	0.739111	0.611677	0.732925	0.601494	-0.131431	5.43826e-05
cg25184591	0.643221	0.488238	0.625875	0.49446	-0.131415	2.73819e-05
cg10491127	0.70881	0.552031	0.68573	0.554348	-0.131382	0.000211725
cg16373141	0.756924	0.634283	0.771916	0.640558	-0.131358	6.95861e-06
cg07862555	0.774523	0.654118	0.767537	0.636191	-0.131346	0.000292219
cg09117688	0.712242	0.578057	0.698525	0.567182	-0.131343	0.00895958
cg19631635	0.7288	0.590149	0.7322	0.600875	-0.131326	9.18552e-05
cg17853691	0.694012	0.563292	0.700464	0.569145	-0.131319	4.64743e-06
cg22637518	0.710701	0.579976	0.715739	0.584425	-0.131314	0.000342162
cg13710562	0.685546	0.552546	0.681147	0.549856	-0.131292	7.26918e-05
cg20227808	0.745188	0.620982	0.750201	0.618925	-0.131276	0.000282501
cg20398969	0.564287	0.460995	0.57406	0.442788	-0.131272	0.0185314
cg01780983	0.656919	0.534814	0.649179	0.517919	-0.13126	8.21683e-05
cg23604543	0.721571	0.631884	0.748199	0.616944	-0.131255	0.00806992
cg11203827	0.639481	0.525189	0.642747	0.511509	-0.131238	0.0352915
cg25496764	0.763337	0.677817	0.783882	0.652651	-0.131231	0.0465737
cg01248598	0.613792	0.504782	0.629462	0.498235	-0.131228	0.000162875
cg00208555	0.685153	0.557785	0.695753	0.564538	-0.131215	7.1223e-06
cg16562703	0.653095	0.514009	0.660609	0.529395	-0.131214	7.80559e-05
cg26902581	0.579159	0.452097	0.584395	0.453183	-0.131212	0.000830584
cg25689873	0.610972	0.489537	0.602348	0.47115	-0.131198	3.56764e-05
cg01393985	0.727646	0.603064	0.73203	0.600844	-0.131186	0.0022747
cg20237595	0.573894	0.445387	0.582481	0.451298	-0.131182	0.000411674
cg15223278	0.696198	0.561998	0.689435	0.558294	-0.13114	0.000364322
cg12295671	0.549754	0.427388	0.54642	0.415284	-0.131136	4.96599e-05
cg18058957	0.665404	0.548598	0.668632	0.53751	-0.131122	0.000447844
cg04568361	0.719226	0.588453	0.727014	0.595912	-0.131102	1.5647e-05
cg20898725	0.477333	0.369923	0.491652	0.36056	-0.131091	0.00716259
cg16042608	0.720404	0.598205	0.725442	0.594353	-0.131089	0.000124315
cg10432654	0.611652	0.495671	0.619169	0.488091	-0.131078	0.000582724
cg27321460	0.574761	0.464692	0.590483	0.459419	-0.131064	0.0269293
cg08078982	0.767232	0.63829	0.761614	0.630562	-0.131052	1.17061e-05
cg13301442	0.585505	0.477124	0.598905	0.467857	-0.131049	0.0104049
cg03593041	0.435831	0.34331	0.451829	0.320825	-0.131004	0.0330922
cg15887809	0.578605	0.475959	0.5941	0.463113	-0.130987	0.000130864
cg08828848	0.608686	0.482335	0.619132	0.488146	-0.130986	0.00013001
cg20092741	0.515843	0.380698	0.516074	0.385092	-0.130982	1.63827e-05
cg17034966	0.7426	0.651346	0.772244	0.641265	-0.130979	0.00785807
cg08794018	0.591961	0.449936	0.591768	0.460795	-0.130973	7.2281e-05
cg10456132	0.605034	0.474009	0.600556	0.469596	-0.130961	2.51604e-05
cg07010192	0.761598	0.623322	0.769984	0.639056	-0.130928	0.00382234
cg26049146	0.737389	0.599226	0.751186	0.620261	-0.130924	0.000350977
cg02351381	0.53046	0.427229	0.543076	0.412156	-0.13092	0.012931
cg14824935	0.745941	0.633928	0.76073	0.629811	-0.130919	2.38766e-05
cg15443223	0.746729	0.587728	0.75211	0.621199	-0.130911	0.013843
cg24067003	0.693039	0.577444	0.695232	0.564325	-0.130907	2.62436e-05
cg13491139	0.835188	0.708637	0.839523	0.708624	-0.130899	5.43997e-06
cg18853981	0.693687	0.5345	0.679696	0.548831	-0.130865	5.60886e-05
cg08722176	0.488346	0.37914	0.489888	0.359026	-0.130862	0.000528679
cg22205765	0.716028	0.584365	0.695126	0.564266	-0.13086	0.00593724
cg17995626	0.768903	0.633882	0.776474	0.645627	-0.130848	0.000841754
cg01726320	0.578173	0.448051	0.566	0.435196	-0.130803	4.25255e-05
cg10512158	0.583122	0.474409	0.583755	0.45297	-0.130785	7.57652e-05
cg27169559	0.654335	0.542757	0.667551	0.536772	-0.130779	0.00135897
cg10833066	0.517297	0.388958	0.527357	0.396606	-0.130752	0.000452138
cg03116426	0.626205	0.49732	0.624792	0.494052	-0.13074	3.862e-06
cg24314564	0.744279	0.635817	0.75834	0.627635	-0.130705	0.00178063
cg07124927	0.702676	0.571323	0.685543	0.554849	-0.130693	5.31734e-05
cg02956301	0.714361	0.599707	0.728492	0.597844	-0.130648	0.000592943
cg26185508	0.680994	0.538941	0.677017	0.546375	-0.130642	0.00759473
cg06838966	0.678826	0.563803	0.693072	0.562438	-0.130634	0.0001064
cg18734246	0.698311	0.564183	0.698447	0.567824	-0.130623	0.000361732
cg17545445	0.672341	0.557344	0.667511	0.536895	-0.130616	0.000767738
cg24079152	0.511392	0.37896	0.506034	0.375436	-0.130598	3.6841e-05
cg11196473	0.632713	0.51111	0.637484	0.506928	-0.130557	2.87661e-05
cg08594554	0.506513	0.347845	0.486391	0.35586	-0.130531	5.49631e-06
cg12781888	0.798206	0.685637	0.803372	0.672844	-0.130528	0.000198411
cg09677719	0.430308	0.331971	0.440753	0.310233	-0.13052	0.00208397
cg02672922	0.769892	0.647351	0.769251	0.638764	-0.130487	0.000766742
cg03847123	0.684558	0.563451	0.691166	0.560683	-0.130483	3.92631e-08
cg08686087	0.378948	0.283602	0.387203	0.256745	-0.130458	0.000822682
cg27308445	0.701447	0.552776	0.677186	0.546742	-0.130444	2.76454e-05
cg24552844	0.651996	0.521374	0.659793	0.529374	-0.130418	0.000112377
cg11325146	0.491235	0.366967	0.496481	0.366063	-0.130418	7.68857e-06
cg15645287	0.75234	0.622364	0.739501	0.609106	-0.130395	0.000123227
cg17220055	0.742029	0.620571	0.743771	0.613394	-0.130377	0.000158786
cg27348243	0.527676	0.368464	0.496147	0.365785	-0.130363	0.00214486
cg01041405	0.77617	0.661137	0.794304	0.663966	-0.130338	0.00243344
cg25075901	0.510448	0.379403	0.518466	0.388137	-0.130329	0.00238437
cg20217872	0.426179	0.31168	0.42932	0.29905	-0.130271	0.00210673
cg18637383	0.599157	0.477419	0.60923	0.478991	-0.130239	0.000427595
cg22796115	0.741848	0.607657	0.737151	0.606915	-0.130236	0.000355
cg02485174	0.672938	0.549946	0.694977	0.564778	-0.130199	0.00582504
cg14738007	0.740069	0.612571	0.739228	0.609068	-0.13016	6.57446e-06
cg21760990	0.657096	0.532737	0.660144	0.53003	-0.130114	0.00233405
cg04987335	0.699011	0.575296	0.712802	0.582695	-0.130107	0.00653677
cg09965165	0.676255	0.562059	0.677327	0.547244	-0.130083	0.000156862
cg20851904	0.714762	0.630716	0.74185	0.611775	-0.130074	0.0192278
cg02952295	0.740228	0.623998	0.739168	0.609102	-0.130065	0.000194368
cg19807286	0.630483	0.53572	0.651652	0.521596	-0.130055	0.000917353
cg07095347	0.763972	0.602722	0.755583	0.625543	-0.13004	0.000161966
cg26996911	0.744591	0.636062	0.768431	0.638397	-0.130034	0.0333528
cg25736600	0.743498	0.618175	0.745899	0.615893	-0.130006	9.17091e-09
cg17473898	0.795989	0.629728	0.781539	0.65156	-0.129979	0.000958864
cg04097874	0.454704	0.312465	0.442884	0.312932	-0.129952	0.000205569
cg13521251	0.775072	0.647828	0.771243	0.641296	-0.129947	8.61277e-06
cg22789201	0.75515	0.634286	0.757074	0.627159	-0.129915	6.40027e-06
cg19694553	0.602626	0.484391	0.611026	0.481116	-0.12991	0.0254844
cg14256263	0.779824	0.642688	0.785056	0.655157	-0.129899	0.000207524
cg08959161	0.691616	0.559343	0.700204	0.570342	-0.129862	0.000668958
cg16311613	0.605488	0.472512	0.600794	0.470969	-0.129825	0.000368296
cg01830271	0.815871	0.682983	0.825778	0.695968	-0.12981	0.000247426
cg13776884	0.648531	0.547197	0.664383	0.534585	-0.129798	0.000673113
cg10208144	0.800844	0.683747	0.828127	0.698368	-0.12976	0.00352606
cg25255847	0.654942	0.489986	0.645008	0.51531	-0.129698	7.13264e-05
cg03936701	0.690562	0.556565	0.690447	0.56075	-0.129697	0.000809884
cg06917217	0.672345	0.54138	0.648006	0.518399	-0.129607	0.00117797
cg22413390	0.70553	0.551634	0.71008	0.580482	-0.129598	0.000633456
cg05033729	0.666174	0.547065	0.655579	0.525998	-0.129581	0.000862377
cg22359701	0.725536	0.589737	0.732173	0.602597	-0.129576	0.000403741
cg05614059	0.635297	0.510227	0.640259	0.510709	-0.12955	7.5536e-05
cg06107424	0.655235	0.540026	0.668708	0.539159	-0.129549	5.2467e-05
cg15540570	0.631319	0.528242	0.645479	0.515938	-0.129541	0.00381872
cg27612473	0.562085	0.441297	0.570627	0.441096	-0.12953	7.13909e-05
cg11606501	0.475735	0.344879	0.470465	0.340942	-0.129523	0.000199918
cg27466129	0.475608	0.36507	0.500789	0.37127	-0.129519	0.000454063
cg18558257	0.580278	0.469602	0.573983	0.44447	-0.129513	0.0228894
cg13240235	0.685267	0.560268	0.68714	0.557648	-0.129492	0.000221898
cg18583931	0.693549	0.568891	0.696084	0.566594	-0.12949	0.000102062
cg17902117	0.699637	0.565205	0.69134	0.561861	-0.129479	3.72227e-05
cg05762598	0.625839	0.50738	0.638888	0.509445	-0.129443	0.0302847
cg24527015	0.750956	0.649238	0.766477	0.637046	-0.129431	6.94366e-05
cg09965849	0.779256	0.65133	0.766628	0.637228	-0.1294	0.000174258
cg00219756	0.739774	0.648243	0.765498	0.636108	-0.12939	0.0146815
cg16132790	0.822204	0.708926	0.8254	0.69601	-0.12939	0.000502767
cg26649674	0.622	0.501127	0.628484	0.499135	-0.129349	8.63531e-07
cg10227617	0.656711	0.563278	0.661179	0.531863	-0.129316	0.00316499
cg01414630	0.681808	0.55862	0.676724	0.547415	-0.129309	0.00030996
cg09480470	0.624543	0.510063	0.647444	0.518169	-0.129275	0.00591176
cg15894389	0.63086	0.517009	0.648892	0.519623	-0.129269	0.00395997
cg07702235	0.768085	0.646203	0.76083	0.631563	-0.129266	3.26511e-05
cg15819918	0.622228	0.52822	0.638631	0.50948	-0.12915	0.00186149
cg06511149	0.641106	0.545149	0.656058	0.526921	-0.129137	0.008089
cg14474363	0.488801	0.33342	0.469499	0.340368	-0.129131	0.000498394
cg17619145	0.822971	0.724501	0.830108	0.700985	-0.129123	0.00197916
cg21330711	0.614381	0.489011	0.616419	0.487301	-0.129118	0.000450983
cg11737298	0.488728	0.37936	0.490044	0.361007	-0.129037	0.00310239
cg13217374	0.670196	0.577776	0.681994	0.552965	-0.129029	0.00363117
cg12374693	0.6073	0.487439	0.612789	0.483769	-0.129021	0.00615741
cg13302528	0.807357	0.708935	0.810877	0.681889	-0.128988	0.000900352
cg13643962	0.654705	0.524227	0.668131	0.539167	-0.128964	0.000586743
cg12420398	0.613018	0.533824	0.631594	0.502638	-0.128956	0.0251014
cg00621302	0.539551	0.392484	0.527105	0.398151	-0.128954	2.2177e-05
cg13611924	0.573519	0.481389	0.581181	0.452248	-0.128933	0.0119605
cg08799000	0.657953	0.532688	0.665343	0.536412	-0.128931	4.04897e-05
cg11180237	0.562279	0.438789	0.5557	0.426781	-0.128919	0.00227378
cg17471425	0.551718	0.442192	0.567556	0.438662	-0.128894	0.00191177
cg09311336	0.592748	0.481936	0.595759	0.466865	-0.128894	0.000156196
cg06166547	0.620256	0.504174	0.643671	0.514814	-0.128857	0.000352331
cg22450531	0.793004	0.692706	0.801119	0.672266	-0.128853	0.000156361
cg04392895	0.712047	0.591608	0.709751	0.580934	-0.128817	8.35014e-06
cg21115691	0.533733	0.386705	0.509465	0.380665	-0.1288	0.00119513
cg03641849	0.671817	0.567516	0.680358	0.551572	-0.128785	7.5383e-05
cg23050405	0.627704	0.482837	0.642135	0.513352	-0.128783	0.000275852
cg07802992	0.634119	0.513746	0.643142	0.514418	-0.128724	3.76081e-05
cg23880781	0.732364	0.616305	0.736938	0.608215	-0.128723	4.25548e-05
cg00677697	0.442868	0.295566	0.419548	0.290833	-0.128715	0.000176768
cg16974079	0.597415	0.473251	0.590394	0.461687	-0.128707	0.000263394
cg25960393	0.705623	0.563597	0.717823	0.589127	-0.128696	0.000590773
cg22385325	0.458738	0.370308	0.476459	0.347763	-0.128696	0.00600409
cg12396106	0.616259	0.503837	0.619753	0.49109	-0.128663	3.67404e-05
cg15233948	0.703059	0.57905	0.710986	0.582337	-0.128649	7.98289e-05
cg27650656	0.436535	0.323869	0.447201	0.318577	-0.128624	4.74973e-05
cg12777890	0.637988	0.518589	0.632771	0.504158	-0.128613	0.00184379
cg12423097	0.578019	0.450604	0.578181	0.449616	-0.128565	0.00221005
cg15532973	0.808273	0.675223	0.80232	0.673768	-0.128552	2.47676e-08
cg04507925	0.629691	0.513523	0.635121	0.50657	-0.128551	0.00112887
cg15479997	0.772315	0.641522	0.778873	0.650323	-0.128551	2.55479e-05
cg19599368	0.748187	0.63501	0.746414	0.617882	-0.128532	0.000213962
cg15016062	0.669261	0.552146	0.69487	0.566357	-0.128514	0.000920092
cg04657325	0.553923	0.461326	0.564255	0.435759	-0.128496	0.0064352
cg22459179	0.547002	0.411085	0.553508	0.425017	-0.128491	0.000138739
cg05753993	0.706034	0.592527	0.709212	0.58077	-0.128441	5.91755e-05
cg07643489	0.815362	0.696632	0.806622	0.678207	-0.128415	3.1643e-05
cg13954212	0.326882	0.210377	0.333033	0.204645	-0.128388	0.0139286
cg06224301	0.555703	0.454048	0.559598	0.431211	-0.128387	0.0039712
cg08458872	0.707399	0.574	0.696385	0.568001	-0.128384	0.00011146
cg21640865	0.687465	0.594033	0.694186	0.565806	-0.12838	0.00200146
cg20124590	0.706278	0.593287	0.709397	0.581023	-0.128375	6.75161e-05
cg05716726	0.589411	0.494307	0.630271	0.5019	-0.128371	0.0350764
cg02907049	0.710223	0.564814	0.721309	0.592955	-0.128354	0.000843331
cg24889134	0.646421	0.499278	0.633942	0.505603	-0.128339	5.08795e-05
cg00646084	0.79958	0.687094	0.804707	0.67642	-0.128287	0.000133435
cg14024017	0.511359	0.378088	0.517957	0.389678	-0.128279	0.00335837
cg19040266	0.5647	0.460538	0.573268	0.444992	-0.128277	0.000139858
cg23353374	0.588993	0.466431	0.58763	0.459363	-0.128266	0.00057362
cg03406996	0.563442	0.453777	0.584653	0.456392	-0.128261	0.0075759
cg21695035	0.664831	0.498875	0.655975	0.527722	-0.128253	0.000110134
cg15716358	0.707751	0.577871	0.709664	0.581414	-0.12825	0.000893266
cg22738289	0.747414	0.627766	0.755143	0.626898	-0.128245	0.00166501
cg27514072	0.681728	0.557392	0.681009	0.552771	-0.128238	0.00156493
cg24921943	0.731923	0.586179	0.739935	0.611705	-0.12823	0.00213321
cg21619814	0.409805	0.303035	0.436572	0.308346	-0.128226	0.00496192
cg22709988	0.551911	0.421432	0.545512	0.4173	-0.128213	5.62217e-07
cg19862974	0.499075	0.374032	0.48839	0.360183	-0.128207	0.000909704
cg25047252	0.633276	0.468181	0.602045	0.473851	-0.128193	2.00757e-05
cg13611441	0.749784	0.655465	0.771576	0.64339	-0.128187	0.0013107
cg22387578	0.41618	0.329344	0.426191	0.29802	-0.128171	0.00488869
cg13734833	0.624525	0.512301	0.655966	0.527798	-0.128168	0.0275595
cg12626821	0.606821	0.459804	0.607203	0.479044	-0.128159	0.000134759
cg19477629	0.641415	0.532271	0.658991	0.530832	-0.128159	0.000104601
cg06173919	0.88518	0.777642	0.89669	0.768536	-0.128155	0.000132872
cg19788036	0.708324	0.578971	0.707267	0.579114	-0.128153	1.83074e-05
cg19381991	0.70128	0.598968	0.721858	0.593712	-0.128147	0.000451411
cg11990559	0.749495	0.620871	0.752082	0.623938	-0.128144	2.31345e-05
cg27213416	0.547123	0.442595	0.54135	0.413208	-0.128142	0.0118654
cg26794885	0.720316	0.602613	0.727489	0.59936	-0.12813	0.00106549
cg08844501	0.838165	0.7098	0.841385	0.713278	-0.128108	0.000381426
cg00717062	0.658605	0.565453	0.688888	0.560818	-0.12807	0.00155376
cg19550388	0.67694	0.57456	0.700287	0.572263	-0.128024	0.0031032
cg22006798	0.691997	0.568104	0.686984	0.558963	-0.128021	2.42382e-05
cg06197966	0.588042	0.456189	0.58496	0.456941	-0.128019	0.000290872
cg13888346	0.606572	0.477352	0.609917	0.481912	-0.128005	0.000376594
cg08197069	0.732994	0.601104	0.733244	0.605252	-0.127993	2.60046e-06
cg06678269	0.781368	0.633832	0.770169	0.642176	-0.127992	1.02882e-05
cg01130157	0.612514	0.495675	0.620885	0.492907	-0.127978	2.70644e-06
cg23401210	0.816794	0.72619	0.825938	0.697967	-0.127971	0.0048778
cg01732617	0.716552	0.569158	0.716545	0.588579	-0.127966	0.0001903
cg21202204	0.679622	0.548058	0.676119	0.548166	-0.127953	2.46564e-05
cg09163930	0.64451	0.523555	0.648807	0.520878	-0.12793	0.000636369
cg16778734	0.649658	0.541533	0.659118	0.531197	-0.127921	2.80006e-05
cg04909225	0.649567	0.512756	0.645985	0.518067	-0.127918	1.82113e-05
cg15989436	0.655852	0.531689	0.657389	0.529474	-0.127915	1.53649e-06
cg26800264	0.771955	0.64913	0.778187	0.650277	-0.12791	0.000626814
cg16903152	0.643191	0.532318	0.655714	0.527805	-0.127909	5.24822e-05
cg02397720	0.467851	0.327084	0.447078	0.319183	-0.127896	5.65519e-05
cg09730795	0.695374	0.565819	0.691135	0.563249	-0.127886	0.000359337
cg27192248	0.839437	0.719742	0.836794	0.708927	-0.127866	0.000823908
cg04567724	0.474672	0.345676	0.477148	0.349283	-0.127864	0.00128336
cg21019500	0.526937	0.402811	0.53554	0.407684	-0.127856	9.34044e-06
cg11561701	0.687186	0.539629	0.695001	0.567146	-0.127855	0.000362334
cg08489874	0.616646	0.518367	0.617446	0.489591	-0.127854	0.0111345
cg18867250	0.592741	0.462238	0.593748	0.465897	-0.127851	8.35255e-05
cg10237668	0.804765	0.693724	0.807406	0.679557	-0.127849	4.42896e-05
cg12426781	0.71602	0.582659	0.716095	0.588248	-0.127848	1.61631e-05
cg09175834	0.687884	0.576787	0.677696	0.549871	-0.127826	0.0026783
cg12121162	0.70255	0.5971	0.71475	0.586946	-0.127803	8.93229e-05
cg06078093	0.803766	0.69104	0.813274	0.685479	-0.127795	1.22048e-05
cg25480437	0.417436	0.31524	0.414684	0.2869	-0.127784	0.00217404
cg08786079	0.650223	0.56159	0.671923	0.544145	-0.127778	0.0072255
cg19791095	0.761616	0.61522	0.756826	0.629078	-0.127748	1.85027e-05
cg12256630	0.675133	0.537579	0.675632	0.547891	-0.127741	7.5561e-06
cg11395371	0.609809	0.490969	0.615803	0.488097	-0.127707	0.000751163
cg06939851	0.644745	0.514246	0.633552	0.505849	-0.127702	0.000163113
cg07171266	0.62717	0.508737	0.632232	0.504546	-0.127686	0.000377014
cg17279410	0.72355	0.607445	0.734725	0.607076	-0.127649	0.000346848
cg26901676	0.816463	0.700613	0.832627	0.704978	-0.127649	0.000900852
cg13856833	0.766772	0.642511	0.769328	0.641705	-0.127622	0.000108921
cg23151444	0.593031	0.460424	0.593573	0.465971	-0.127602	0.00328497
cg15818005	0.727089	0.613093	0.74072	0.613119	-0.127601	0.000249177
cg09211160	0.735881	0.630057	0.745263	0.617674	-0.127589	0.00112373
cg17859623	0.785753	0.655873	0.782263	0.654678	-0.127585	6.1459e-06
cg13191695	0.741025	0.608457	0.746435	0.618866	-0.127569	1.62782e-05
cg04359753	0.623156	0.509377	0.635737	0.508173	-0.127564	0.0113712
cg10897086	0.759741	0.650894	0.753968	0.626422	-0.127546	0.00124459
cg15899242	0.61233	0.529751	0.62532	0.497778	-0.127542	0.013066
cg01861257	0.819259	0.689687	0.81331	0.685776	-0.127534	2.85631e-05
cg07813134	0.701385	0.570408	0.701465	0.573946	-0.127519	0.000344988
cg20734664	0.699036	0.57109	0.710496	0.582986	-0.12751	0.000571831
cg09866565	0.661866	0.529559	0.666806	0.539296	-0.127509	0.000419851
cg10951591	0.61861	0.51674	0.634856	0.507355	-0.127501	0.00388957
cg06378434	0.476822	0.391638	0.512943	0.385446	-0.127497	0.0348153
cg22708150	0.779975	0.666429	0.793119	0.665624	-0.127495	0.0134968
cg25343560	0.701015	0.592521	0.722389	0.594895	-0.127494	0.000949085
cg01100603	0.723934	0.604133	0.735288	0.607801	-0.127487	0.00115255
cg01911613	0.784401	0.680922	0.800126	0.67266	-0.127466	0.00116504
cg11498486	0.831462	0.728016	0.846457	0.719004	-0.127453	0.000272595
cg17759224	0.527233	0.417861	0.537756	0.410313	-0.127443	0.000349014
cg13854854	0.812089	0.701495	0.832018	0.704576	-0.127442	0.000227186
cg15089957	0.669595	0.558636	0.68855	0.561115	-0.127435	0.00207203
cg00604768	0.74331	0.618741	0.745047	0.617639	-0.127407	0.0014014
cg20645309	0.677339	0.556076	0.673871	0.546501	-0.12737	0.000923976
cg12358054	0.705596	0.579326	0.724567	0.597209	-0.127358	4.53924e-05
cg10468474	0.507608	0.378518	0.493137	0.365791	-0.127346	0.0015211
cg01132966	0.745293	0.613383	0.738885	0.611567	-0.127317	0.000155802
cg25089771	0.712743	0.608493	0.714394	0.587084	-0.127311	0.002313
cg02078604	0.598877	0.501679	0.616182	0.488886	-0.127295	0.00294154
cg17533064	0.685349	0.570507	0.693265	0.565978	-0.127287	0.00159929
cg05807492	0.796165	0.683209	0.804353	0.677085	-0.127268	0.000126181
cg09032651	0.823695	0.724643	0.833885	0.70663	-0.127255	0.000741201
cg27084952	0.532507	0.421808	0.560062	0.432845	-0.127217	0.0238855
cg04605261	0.733545	0.64174	0.735954	0.60874	-0.127215	0.00297702
cg26818637	0.646366	0.519929	0.645798	0.518602	-0.127196	4.78481e-05
cg05919599	0.777655	0.65718	0.775277	0.648089	-0.127188	4.98813e-07
cg24237397	0.752073	0.653355	0.767959	0.640783	-0.127175	0.00288554
cg11649415	0.6741	0.551023	0.680789	0.553621	-0.127168	4.55109e-05
cg03787092	0.728365	0.614782	0.731	0.603845	-0.127155	3.10879e-05
cg24135977	0.689479	0.573308	0.691124	0.563979	-0.127145	0.0280482
cg00114106	0.780886	0.66795	0.794359	0.667219	-0.12714	0.000280473
cg09875747	0.72542	0.608284	0.719437	0.592307	-0.12713	0.0079049
cg16059978	0.576103	0.476335	0.585378	0.458252	-0.127126	0.00123176
cg27378265	0.643086	0.52842	0.656369	0.529258	-0.127112	0.000142085
cg21865762	0.683895	0.566322	0.684365	0.557259	-0.127107	0.00031174
cg26764799	0.491701	0.401254	0.486272	0.359167	-0.127106	0.0369947
cg20280170	0.668953	0.549165	0.669176	0.542075	-0.127101	6.34977e-05
cg06348275	0.553629	0.412034	0.543236	0.416139	-0.127097	0.00189
cg03379294	0.586663	0.476342	0.59529	0.468211	-0.127078	0.00435221
cg23289120	0.793023	0.668846	0.797122	0.670057	-0.127066	6.78164e-05
cg00380954	0.779769	0.684484	0.791844	0.664788	-0.127055	0.00309118
cg25484053	0.574241	0.452818	0.571937	0.444893	-0.127044	0.00099603
cg15000813	0.695677	0.557254	0.698783	0.571768	-0.127015	9.07551e-05
cg03315811	0.720594	0.603513	0.724808	0.597807	-0.127001	0.000480406
cg03018489	0.776545	0.62118	0.776109	0.649116	-0.126993	0.00780465
cg22765373	0.645915	0.52369	0.639369	0.512378	-0.126991	0.000114896
cg17100610	0.605221	0.503243	0.613482	0.486496	-0.126985	0.0109792
cg22019308	0.687621	0.573644	0.68971	0.562731	-0.126979	0.000866861
cg02625138	0.684646	0.602359	0.7181	0.591143	-0.126956	0.00953282
cg00687889	0.716784	0.600783	0.71961	0.592658	-0.126952	0.0101194
cg07484739	0.719686	0.585656	0.724784	0.597837	-0.126947	7.07847e-05
cg12916761	0.738108	0.607096	0.755807	0.628863	-0.126944	0.000560938
cg13772596	0.564644	0.450654	0.559943	0.432999	-0.126943	0.000939992
cg17006260	0.617321	0.502651	0.622142	0.495202	-0.12694	0.00477909
cg25734089	0.687755	0.579264	0.695789	0.568871	-0.126918	5.95507e-05
cg25220869	0.763078	0.642781	0.775286	0.648392	-0.126893	6.90418e-05
cg06965174	0.575276	0.424149	0.567112	0.440251	-0.126861	0.000111764
cg11912991	0.499122	0.386776	0.507443	0.380605	-0.126839	0.000419027
cg03906910	0.782418	0.647515	0.785473	0.658651	-0.126822	0.000142489
cg11164639	0.665994	0.541674	0.654329	0.527508	-0.126821	0.000215047
cg10864952	0.439086	0.326543	0.453406	0.326607	-0.126799	0.000421044
cg25236535	0.526853	0.397334	0.532627	0.405843	-0.126784	0.00498126
cg07314309	0.580221	0.457772	0.588311	0.461527	-0.126784	0.000169908
cg19913861	0.668488	0.554395	0.667828	0.541056	-0.126772	0.00269347
cg19280785	0.715183	0.572457	0.715008	0.588255	-0.126753	6.08105e-05
cg19092476	0.746506	0.606953	0.734894	0.608195	-0.126699	0.00177334
cg23774991	0.7329	0.610644	0.740652	0.613958	-0.126695	0.000664366
cg10865990	0.498681	0.383919	0.507015	0.380338	-0.126676	5.08137e-06
cg26259131	0.803945	0.658161	0.805864	0.679208	-0.126656	0.0012828
cg22533356	0.411641	0.267548	0.389352	0.262715	-0.126637	0.00696362
cg26275647	0.58844	0.480632	0.59774	0.471132	-0.126608	0.000128946
cg07821620	0.628014	0.503877	0.628657	0.502066	-0.126591	3.7186e-05
cg10500147	0.677384	0.544572	0.677883	0.551295	-0.126588	0.00427898
cg20366352	0.649232	0.527804	0.645357	0.518778	-0.12658	0.000124948
cg25900515	0.769092	0.667535	0.771113	0.644585	-0.126528	8.48176e-05
cg25820728	0.84612	0.710874	0.846974	0.720454	-0.126521	6.37856e-05
cg19896705	0.751577	0.652633	0.764143	0.637633	-0.12651	5.42365e-05
cg13600340	0.747905	0.633759	0.753908	0.627402	-0.126506	0.000104566
cg06367823	0.882861	0.719743	0.879107	0.752612	-0.126495	0.00928142
cg26840717	0.619872	0.513728	0.629514	0.503031	-0.126482	0.00382795
cg08530036	0.743019	0.637479	0.748925	0.622448	-0.126477	0.000150031
cg21426807	0.587942	0.465748	0.579384	0.452909	-0.126475	0.000148486
cg01621974	0.567017	0.466078	0.582953	0.456499	-0.126454	0.00452862
cg03172497	0.528587	0.406315	0.546561	0.420117	-0.126444	0.00659965
cg22931199	0.821986	0.718624	0.832172	0.705737	-0.126435	0.000153479
cg02603588	0.707294	0.57849	0.703869	0.577447	-0.126422	6.41255e-07
cg05973028	0.571166	0.463457	0.571983	0.445583	-0.126401	0.000492056
cg11632592	0.578677	0.48906	0.597524	0.471132	-0.126392	0.000481113
cg06821774	0.518051	0.430754	0.540351	0.413962	-0.12639	0.025108
cg26359940	0.465504	0.347392	0.468763	0.34238	-0.126384	0.000318959
cg17216052	0.809511	0.696304	0.803827	0.677444	-0.126382	5.46187e-05
cg07512814	0.545284	0.416029	0.533439	0.407066	-0.126372	0.00191167
cg01415836	0.698512	0.571191	0.714988	0.588661	-0.126326	0.000986282
cg27592062	0.765143	0.647	0.77227	0.645971	-0.126299	6.42629e-05
cg26785303	0.596928	0.425903	0.586606	0.460314	-0.126292	0.000294508
cg06811300	0.78835	0.662708	0.788448	0.662169	-0.126279	0.000169192
cg24418947	0.807963	0.674112	0.815767	0.689515	-0.126252	8.14144e-05
cg15277220	0.701473	0.584487	0.705077	0.578826	-0.126251	0.000418929
cg25773259	0.742906	0.617889	0.75372	0.62748	-0.12624	0.00150684
cg05913846	0.514598	0.414397	0.553708	0.427483	-0.126225	0.0300777
cg20040306	0.751108	0.637765	0.75986	0.633636	-0.126224	0.000462137
cg13501632	0.808002	0.690336	0.818937	0.692725	-0.126212	0.000367753
cg06043840	0.509502	0.367834	0.522322	0.396129	-0.126193	0.0114231
cg23279503	0.732452	0.61968	0.736504	0.610325	-0.126179	7.77584e-06
cg25372085	0.654476	0.500758	0.645459	0.519287	-0.126173	0.000647848
cg07190553	0.47661	0.359165	0.482522	0.356352	-0.12617	0.00255379
cg19309138	0.68473	0.562822	0.688212	0.562051	-0.126161	0.000720062
cg26098494	0.468419	0.342405	0.47481	0.348664	-0.126146	1.1153e-05
cg14361132	0.576642	0.455911	0.571488	0.445351	-0.126137	0.000110976
cg18345924	0.478984	0.357019	0.47813	0.352053	-0.126077	8.42971e-07
cg02055150	0.617101	0.492108	0.625993	0.499918	-0.126075	0.000309935
cg21347045	0.370148	0.239431	0.367418	0.241351	-0.126067	0.000521829
cg07823076	0.639947	0.511769	0.637225	0.511168	-0.126057	0.000120538
cg05933736	0.583245	0.473717	0.597743	0.471722	-0.126021	0.000916833
cg19864060	0.538666	0.413845	0.531649	0.405641	-0.126008	0.00110013
cg21865293	0.721218	0.623378	0.730156	0.604181	-0.125975	0.000739539
cg08480084	0.719912	0.614351	0.732992	0.607023	-0.125969	0.000324607
cg18903768	0.761647	0.616044	0.761142	0.635179	-0.125963	0.0059042
cg12118960	0.646504	0.499887	0.638228	0.512348	-0.125881	0.000134962
cg15430294	0.608582	0.486981	0.61093	0.485055	-0.125874	2.23587e-05
cg07638890	0.572035	0.452389	0.558552	0.432701	-0.12585	0.00167936
cg08866927	0.867246	0.634891	0.868511	0.742699	-0.125811	0.0496819
cg17405139	0.595532	0.487006	0.601857	0.476057	-0.125801	0.00146298
cg12398777	0.626395	0.480997	0.624208	0.498431	-0.125776	5.62834e-05
cg16626194	0.454307	0.347993	0.465853	0.340086	-0.125767	0.0363381
cg11243251	0.635583	0.525256	0.618483	0.492741	-0.125742	0.00933228
cg24254672	0.764572	0.641392	0.762888	0.637147	-0.125742	1.86459e-06
cg05623614	0.690165	0.610986	0.708931	0.583224	-0.125708	0.00754564
cg08498617	0.54581	0.43051	0.556235	0.430532	-0.125703	6.50959e-06
cg00296936	0.732673	0.606811	0.723134	0.597439	-0.125696	0.000480689
cg18811095	0.584576	0.454758	0.591856	0.466188	-0.125669	0.000234587
cg15015275	0.649925	0.53081	0.65718	0.531523	-0.125657	0.000343413
cg26020743	0.577528	0.468774	0.582272	0.456656	-0.125616	0.000945702
cg00465247	0.710876	0.589292	0.714735	0.58912	-0.125615	9.52859e-05
cg17616658	0.636953	0.514775	0.632879	0.507275	-0.125604	2.43471e-06
cg24806360	0.66436	0.558785	0.650249	0.524658	-0.125592	0.00524395
cg19768229	0.579226	0.474976	0.603252	0.477661	-0.12559	0.00366589
cg25529035	0.720741	0.604228	0.724738	0.599169	-0.125569	5.38956e-08
cg08354227	0.759956	0.634932	0.760133	0.634572	-0.125562	4.87233e-05
cg04899629	0.78616	0.672499	0.786156	0.660612	-0.125543	0.00605767
cg02645135	0.515428	0.423849	0.528502	0.40297	-0.125532	0.0356311
cg05750047	0.634315	0.528379	0.645617	0.520097	-0.12552	0.0043416
cg17822177	0.641332	0.510756	0.641879	0.516365	-0.125514	9.07132e-05
cg08190450	0.455259	0.341565	0.472035	0.346536	-0.125499	0.00293281
cg17108141	0.672741	0.5623	0.674259	0.54877	-0.125489	0.0115958
cg01246622	0.381818	0.274048	0.402144	0.276663	-0.125481	0.00993999
cg12427286	0.626391	0.530013	0.625949	0.50047	-0.125479	0.00218031
cg23881424	0.429434	0.328316	0.444899	0.319425	-0.125474	0.00353166
cg18281939	0.803	0.649668	0.80463	0.679181	-0.125449	0.00311254
cg16927114	0.706234	0.589133	0.718879	0.593436	-0.125443	8.25666e-06
cg24611214	0.779039	0.669626	0.777131	0.651689	-0.125442	0.000413156
cg03799192	0.623478	0.490464	0.615483	0.490057	-0.125425	0.0005418
cg01995067	0.716272	0.626095	0.71522	0.589816	-0.125403	0.0102663
cg22164087	0.500057	0.399905	0.497554	0.372152	-0.125402	0.0044082
cg06070817	0.575459	0.448708	0.562693	0.437292	-0.125402	0.00298962
cg17185888	0.552882	0.433506	0.547384	0.422	-0.125384	9.81311e-05
cg08070485	0.467373	0.359628	0.475288	0.34993	-0.125358	0.000142992
cg12463558	0.794413	0.655965	0.804753	0.679403	-0.125349	0.000301678
cg12759226	0.530984	0.397222	0.516558	0.391218	-0.12534	0.00111054
cg07626206	0.615263	0.506165	0.621754	0.496421	-0.125333	0.00211995
cg11936874	0.700705	0.5905	0.711178	0.585857	-0.125322	2.59748e-05
cg25446727	0.534521	0.397546	0.525414	0.400129	-0.125285	0.000213819
cg27587216	0.432361	0.307347	0.435234	0.309966	-0.125268	0.00354229
cg27042842	0.789989	0.679865	0.789095	0.66383	-0.125266	0.000115163
cg00714130	0.565496	0.454155	0.574836	0.449572	-0.125264	0.00103308
cg12869195	0.756947	0.67196	0.761754	0.636498	-0.125256	0.00764915
cg12241997	0.642605	0.552781	0.65702	0.531789	-0.125232	0.00394015
cg03141232	0.603738	0.482615	0.597584	0.472361	-0.125223	0.000382864
cg16240484	0.574706	0.442795	0.571689	0.44647	-0.125219	0.000454214
cg17431779	0.665989	0.566703	0.671075	0.545872	-0.125203	0.0054443
cg24028634	0.484642	0.357194	0.487984	0.362805	-0.125179	1.32928e-05
cg22430861	0.585675	0.432521	0.565421	0.440243	-0.125178	0.000199087
cg24198860	0.772506	0.652072	0.770835	0.645673	-0.125162	0.00028976
cg17661859	0.718042	0.60328	0.716779	0.591625	-0.125154	0.0002263
cg03594078	0.703285	0.579417	0.699158	0.574011	-0.125147	0.000696632
cg16435343	0.781853	0.667755	0.784971	0.659829	-0.125142	6.46463e-05
cg08454744	0.638347	0.545959	0.650581	0.52544	-0.12514	0.00370473
cg07493260	0.792185	0.664849	0.795391	0.670254	-0.125138	3.85656e-07
cg24098316	0.706431	0.62245	0.726843	0.601712	-0.125131	0.00326948
cg20188017	0.726961	0.611239	0.739379	0.614248	-0.125131	3.48377e-06
cg07339236	0.702751	0.580808	0.722039	0.596909	-0.12513	0.000403815
cg21525898	0.784259	0.647356	0.768391	0.643272	-0.125119	1.42977e-05
cg05004022	0.592996	0.478674	0.595087	0.469987	-0.125101	7.5309e-05
cg03180625	0.470898	0.348576	0.47478	0.349687	-0.125093	0.000319219
cg19240167	0.739776	0.612128	0.744839	0.619752	-0.125087	2.72737e-05
cg08872353	0.747407	0.616876	0.746133	0.621049	-0.125085	0.00081733
cg12625918	0.723566	0.597307	0.726025	0.600951	-0.125074	5.96825e-05
cg05492170	0.472224	0.346889	0.445446	0.320374	-0.125071	0.011164
cg24049301	0.637877	0.505665	0.64585	0.5208	-0.12505	0.00106482
cg06987553	0.563101	0.434165	0.553992	0.428947	-0.125046	1.62585e-05
cg14315019	0.668705	0.544292	0.668318	0.543278	-0.125041	3.34641e-05
cg01105019	0.677669	0.563909	0.672827	0.547796	-0.125031	0.0003196
cg10062091	0.746811	0.620277	0.750764	0.625734	-0.125029	1.84256e-05
cg20857087	0.792517	0.661793	0.79238	0.66736	-0.12502	0.000516197
cg14801874	0.503057	0.411315	0.509906	0.38489	-0.125016	0.00435716
cg02935487	0.57952	0.482542	0.596415	0.471401	-0.125014	4.82706e-05
cg00793895	0.519376	0.408074	0.515372	0.390363	-0.125009	0.0341202
cg23756442	0.643212	0.505098	0.638689	0.513689	-0.125	4.33996e-05
cg09791366	0.689351	0.600464	0.701395	0.576395	-0.124999	0.00578332
cg22222461	0.697695	0.531171	0.689982	0.56499	-0.124992	0.000151104
cg05048624	0.523937	0.405677	0.512068	0.387082	-0.124986	0.00015268
cg14913647	0.798152	0.661056	0.798191	0.673208	-0.124983	0.000123644
cg22924061	0.738501	0.643354	0.756873	0.631891	-0.124982	0.00167533
cg08409642	0.404979	0.293341	0.419355	0.29438	-0.124975	0.00314179
cg11161769	0.541261	0.437928	0.546393	0.42142	-0.124973	0.0282699
cg11125758	0.687037	0.549932	0.690326	0.565357	-0.124969	0.000340069
cg26932981	0.711398	0.593264	0.715084	0.590123	-0.124961	2.6023e-06
cg27634921	0.757053	0.635843	0.762073	0.637124	-0.124949	1.39927e-05
cg22175552	0.756123	0.634878	0.760668	0.635735	-0.124933	0.000291261
cg13301956	0.589536	0.474536	0.587612	0.462708	-0.124904	0.000168868
cg03043417	0.637961	0.501941	0.636721	0.511827	-0.124893	0.000618562
cg25726684	0.740758	0.635662	0.747983	0.623091	-0.124892	0.00318633
cg10525327	0.786433	0.669582	0.784834	0.659942	-0.124892	3.0642e-05
cg22510970	0.700845	0.606641	0.70646	0.581585	-0.124875	0.00707115
cg20016631	0.692108	0.564098	0.696482	0.571628	-0.124855	3.92081e-06
cg02009700	0.558584	0.424902	0.540807	0.415971	-0.124836	0.00347865
cg13676979	0.724318	0.621603	0.735564	0.610745	-0.124819	0.000540603
cg25249448	0.66313	0.53054	0.661188	0.53637	-0.124818	3.51046e-07
cg22157231	0.76239	0.653069	0.769978	0.645173	-0.124805	0.000245555
cg21871091	0.773553	0.667345	0.790121	0.665317	-0.124804	0.00726296
cg22827218	0.626826	0.495202	0.619351	0.494552	-0.124799	3.61349e-07
cg14111711	0.795961	0.649101	0.794244	0.669447	-0.124797	0.000151867
cg01805446	0.623771	0.472889	0.623683	0.498926	-0.124756	0.000105707
cg00463974	0.677758	0.559259	0.687312	0.562573	-0.124739	0.00028946
cg03536879	0.887531	0.655643	0.888093	0.763362	-0.124731	0.049511
cg08126148	0.540848	0.437649	0.548436	0.423717	-0.12472	0.00245395
cg00024720	0.647658	0.518284	0.642546	0.517837	-0.124709	0.000467709
cg01668986	0.642903	0.513319	0.637427	0.512722	-0.124706	0.000899359
cg05912063	0.473598	0.35188	0.471827	0.347129	-0.124699	0.000524938
cg05454547	0.584974	0.479866	0.592193	0.467516	-0.124677	0.00195617
cg25603100	0.755246	0.6246	0.756243	0.631569	-0.124674	7.62073e-06
cg15140582	0.543031	0.424741	0.555647	0.430986	-0.124662	0.00119385
cg09395552	0.699899	0.593754	0.704897	0.580306	-0.124591	0.00128258
cg25499650	0.749381	0.646056	0.747995	0.623413	-0.124582	0.000180724
cg14416623	0.462322	0.343908	0.465006	0.340433	-0.124574	0.00366196
cg04278110	0.52329	0.378388	0.525998	0.401444	-0.124554	0.000150953
cg03377549	0.769565	0.660379	0.783494	0.658953	-0.124541	7.68238e-05
cg15725086	0.813447	0.68026	0.806485	0.681945	-0.12454	0.00115927
cg09227665	0.800649	0.691768	0.803499	0.678963	-0.124536	0.000836644
cg12433089	0.789972	0.683183	0.790429	0.665904	-0.124526	8.48992e-06
cg13335081	0.521789	0.403663	0.537577	0.413057	-0.12452	0.000154364
cg19163395	0.428417	0.337545	0.43447	0.309961	-0.124509	0.0320631
cg02578087	0.845077	0.727097	0.855064	0.730559	-0.124506	0.000245045
cg01042558	0.823722	0.696081	0.821531	0.697027	-0.124504	2.00737e-06
cg11805338	0.463674	0.324965	0.451309	0.326828	-0.124481	0.00154478
cg25030513	0.743285	0.613414	0.759338	0.634864	-0.124474	9.1408e-05
cg27316828	0.685975	0.570842	0.711434	0.586975	-0.124459	0.0473245
cg13909661	0.840857	0.712701	0.836592	0.712139	-0.124453	3.83673e-05
cg05478601	0.620748	0.524299	0.630756	0.506303	-0.124453	0.00277257
cg07246517	0.68563	0.547943	0.681849	0.557412	-0.124437	0.000317549
cg07863409	0.518649	0.406763	0.539932	0.415496	-0.124437	0.0011456
cg18788284	0.697584	0.545261	0.6908	0.566371	-0.12443	0.00026401
cg06420150	0.519953	0.430527	0.536788	0.412362	-0.124426	0.00755004
cg14129217	0.534851	0.404847	0.527757	0.403333	-0.124424	3.74587e-05
cg13532099	0.655294	0.525457	0.64545	0.521036	-0.124415	6.4755e-07
cg06363692	0.741935	0.596674	0.746276	0.621868	-0.124408	8.09735e-05
cg12340503	0.610329	0.512398	0.620915	0.496513	-0.124401	0.00337548
cg03819192	0.687175	0.561549	0.681332	0.55695	-0.124382	0.00195403
cg21130374	0.484912	0.365484	0.485491	0.361114	-0.124377	0.000528388
cg17331493	0.726002	0.656161	0.743785	0.619409	-0.124375	0.0394563
cg04654195	0.590957	0.482774	0.597052	0.472677	-0.124375	0.00478955
cg18882597	0.743115	0.620704	0.755889	0.631529	-0.12436	0.000107097
cg19041419	0.799295	0.684781	0.808351	0.683994	-0.124357	9.45356e-07
cg26931934	0.724603	0.575585	0.715014	0.590664	-0.12435	0.0021949
cg20451986	0.910261	0.792996	0.902702	0.778361	-0.124341	0.000479815
cg07196505	0.729884	0.616899	0.721012	0.596676	-0.124336	0.000231417
cg26691849	0.752484	0.657997	0.764766	0.640437	-0.124329	0.000853366
cg10798788	0.692979	0.568709	0.690581	0.566257	-0.124324	6.1052e-05
cg05737778	0.522604	0.424551	0.535599	0.411278	-0.12432	0.00242731
cg15821498	0.808531	0.681151	0.811367	0.68705	-0.124316	4.04194e-05
cg26493224	0.525645	0.418337	0.540102	0.415788	-0.124314	0.00177224
cg10740422	0.485947	0.375472	0.488783	0.36448	-0.124303	0.000976674
cg07061387	0.471302	0.356895	0.469151	0.34489	-0.124261	0.000561193
cg04031279	0.671096	0.538585	0.666274	0.542013	-0.124261	0.00121081
cg01590112	0.613227	0.511467	0.634096	0.509866	-0.12423	0.0146238
cg08596618	0.699512	0.58621	0.702696	0.57848	-0.124216	4.84516e-05
cg06698714	0.795786	0.694578	0.811329	0.687119	-0.124209	0.000880366
cg21825111	0.566956	0.406037	0.538346	0.414141	-0.124205	0.000702851
cg07948256	0.5347	0.423407	0.54643	0.422234	-0.124196	1.26971e-05
cg20558987	0.509497	0.405218	0.528032	0.40384	-0.124191	0.00442872
cg13358321	0.735021	0.637028	0.747108	0.622927	-0.124181	6.96347e-05
cg14662796	0.619226	0.506309	0.616526	0.492379	-0.124147	0.000159639
cg03157512	0.610046	0.512036	0.640499	0.516377	-0.124122	0.00541074
cg16360420	0.31814	0.188672	0.30387	0.17975	-0.12412	6.78806e-05
cg27606384	0.799161	0.682276	0.80339	0.679278	-0.124111	1.87338e-05
cg10149870	0.784342	0.686207	0.791853	0.667762	-0.124091	0.00148925
cg03205000	0.618854	0.522049	0.635285	0.511219	-0.124066	0.00390179
cg27344426	0.658293	0.576206	0.676806	0.552751	-0.124055	0.0365302
cg00172872	0.858362	0.732817	0.862299	0.738259	-0.12404	5.38464e-05
cg27376282	0.510879	0.39398	0.507982	0.383958	-0.124024	0.0284241
cg16045681	0.736363	0.619051	0.736643	0.612627	-0.124017	0.000801401
cg24729228	0.580258	0.468002	0.599929	0.475938	-0.123991	0.000557325
cg07805542	0.662315	0.543361	0.670531	0.546606	-0.123925	0.000132279
cg19939094	0.511649	0.397881	0.520063	0.396156	-0.123907	0.00250035
cg04606771	0.659318	0.53049	0.648526	0.524647	-0.123879	0.000333443
cg04848555	0.748459	0.627467	0.746827	0.622949	-0.123878	0.000126789
cg24218825	0.578477	0.445772	0.577985	0.454118	-0.123867	0.000823218
cg26059418	0.672721	0.562721	0.684558	0.560693	-0.123865	0.00179208
cg22169327	0.690234	0.566442	0.695135	0.571285	-0.123851	0.00142889
cg01851707	0.721894	0.61873	0.736053	0.612203	-0.12385	0.00148486
cg07816665	0.407659	0.315748	0.407978	0.284135	-0.123843	0.00638555
cg10142271	0.555262	0.422912	0.548446	0.424606	-0.12384	0.00322284
cg09989942	0.814744	0.69656	0.819501	0.69567	-0.123831	9.28105e-07
cg23682210	0.739058	0.608523	0.737999	0.614193	-0.123806	7.32893e-06
cg13364003	0.742529	0.60897	0.735054	0.611264	-0.12379	1.87438e-06
cg16961420	0.699915	0.559406	0.68078	0.557007	-0.123773	0.000258011
cg17748725	0.756895	0.638036	0.752321	0.628551	-0.12377	3.07065e-05
cg24674337	0.765485	0.657946	0.767831	0.644069	-0.123762	5.76224e-06
cg10208574	0.523681	0.432474	0.54562	0.421858	-0.123762	0.00462207
cg04304687	0.787111	0.696321	0.786628	0.662867	-0.12376	0.00219038
cg18710458	0.842364	0.721202	0.84527	0.72151	-0.12376	0.00084085
cg09209794	0.612731	0.486042	0.62647	0.502713	-0.123758	0.00010012
cg03922814	0.798792	0.684143	0.806311	0.682555	-0.123756	0.00166819
cg21301614	0.666186	0.534968	0.6602	0.536443	-0.123756	2.77073e-05
cg09293822	0.622983	0.499542	0.632463	0.508712	-0.12375	0.000224058
cg21754524	0.630515	0.500442	0.65279	0.529054	-0.123737	0.0177694
cg16102363	0.637921	0.534334	0.655367	0.531656	-0.123711	0.000891275
cg23976034	0.70839	0.591559	0.716291	0.592582	-0.123709	0.000263052
cg13978777	0.785161	0.666575	0.779812	0.656148	-0.123665	4.41814e-05
cg09543693	0.600209	0.482915	0.61177	0.488106	-0.123664	0.000453235
cg15971656	0.437584	0.306631	0.424542	0.3009	-0.123642	0.00401047
cg03972665	0.500094	0.387636	0.511066	0.387429	-0.123637	0.0187584
cg21041701	0.652919	0.570673	0.6802	0.556577	-0.123623	0.0158178
cg09660124	0.64507	0.526696	0.628421	0.504837	-0.123584	0.000140619
cg20576624	0.459658	0.351133	0.454985	0.33141	-0.123575	0.0164706
cg15985561	0.576105	0.473537	0.579945	0.456374	-0.123571	0.015314
cg22794841	0.718265	0.584392	0.713291	0.589721	-0.123571	0.000188861
cg14157578	0.716255	0.610223	0.733251	0.609687	-0.123564	0.0042842
cg08267250	0.596562	0.470117	0.594088	0.470527	-0.123561	0.00103025
cg18956547	0.572115	0.48028	0.591472	0.467912	-0.12356	0.00167854
cg21449559	0.75736	0.654702	0.779182	0.655652	-0.123531	0.00123937
cg27437338	0.623257	0.509682	0.632707	0.509187	-0.12352	0.00801973
cg00647120	0.5655	0.434674	0.564301	0.440787	-0.123514	4.80043e-06
cg22224445	0.628243	0.504407	0.617674	0.494163	-0.123511	3.70118e-06
cg01728843	0.664262	0.544381	0.667274	0.543763	-0.123511	3.9261e-05
cg07026904	0.757216	0.627728	0.746799	0.623297	-0.123503	0.000135859
cg07575207	0.676791	0.548747	0.657469	0.533966	-0.123502	0.000158821
cg09914841	0.457446	0.351105	0.46083	0.337367	-0.123463	0.00334401
cg18380280	0.566762	0.486823	0.570044	0.446582	-0.123462	0.0337865
cg19338793	0.57613	0.456	0.58874	0.46528	-0.12346	7.90533e-05
cg08888763	0.540541	0.408143	0.518994	0.395537	-0.123457	0.000548206
cg24039541	0.620072	0.469048	0.599838	0.476394	-0.123444	2.38307e-06
cg00449763	0.83074	0.711617	0.836449	0.713014	-0.123435	0.00185221
cg19287231	0.715093	0.584491	0.708759	0.585351	-0.123409	0.000422461
cg18680181	0.634894	0.507022	0.636899	0.513503	-0.123396	0.00123254
cg01867652	0.731981	0.603139	0.732013	0.608622	-0.123391	0.00052042
cg25315031	0.705577	0.592122	0.713675	0.5903	-0.123375	0.000325
cg15202282	0.762026	0.639521	0.75238	0.629017	-0.123363	0.000435866
cg26250744	0.569449	0.402999	0.550275	0.426923	-0.123352	0.000618157
cg17905454	0.557774	0.433464	0.554348	0.431003	-0.123345	7.68179e-05
cg12808636	0.613043	0.496855	0.61409	0.490814	-0.123276	2.30936e-07
cg24966555	0.811644	0.677889	0.812475	0.689238	-0.123237	0.000106209
cg25946605	0.484353	0.381238	0.485958	0.362747	-0.123211	9.85534e-05
cg26499095	0.825756	0.724789	0.838179	0.714968	-0.123211	0.00780204
cg05371159	0.702461	0.623985	0.72913	0.605926	-0.123203	0.0194344
cg05468349	0.645283	0.554503	0.66195	0.538754	-0.123197	0.0109044
cg16961397	0.728777	0.612832	0.724809	0.601631	-0.123177	0.000202661
cg03902874	0.776336	0.671993	0.782298	0.659133	-0.123166	0.000600004
cg16596945	0.772172	0.66024	0.778119	0.654957	-0.123163	0.000504383
cg16478864	0.589488	0.486098	0.596065	0.472904	-0.123161	0.000210158
cg22311616	0.635652	0.494919	0.614957	0.491796	-0.123161	7.94377e-05
cg07737503	0.596804	0.467737	0.599691	0.476559	-0.123132	0.000470684
cg14646451	0.735111	0.623873	0.760435	0.637311	-0.123124	0.00483407
cg10539700	0.704115	0.601754	0.705097	0.581974	-0.123123	0.000763958
cg27575100	0.780663	0.666103	0.776468	0.653364	-0.123104	8.72719e-07
cg17550357	0.646051	0.549867	0.657119	0.53402	-0.123099	0.00375331
cg19017142	0.648348	0.543303	0.652382	0.529292	-0.12309	0.00319911
cg13859736	0.726879	0.630654	0.733248	0.610164	-0.123085	0.0249471
cg13957223	0.856686	0.748785	0.847911	0.724833	-0.123078	0.000332997
cg23839575	0.678001	0.545843	0.683166	0.560094	-0.123072	5.11219e-05
cg03282312	0.472705	0.374053	0.476872	0.3538	-0.123072	0.00467784
cg05619449	0.642836	0.541456	0.65899	0.53592	-0.123071	0.000638867
cg06616741	0.807433	0.698751	0.80916	0.686098	-0.123062	6.68036e-06
cg25621692	0.716582	0.610571	0.713623	0.590566	-0.123057	0.00139445
cg02175321	0.700336	0.567577	0.701917	0.578864	-0.123053	2.6631e-05
cg24918587	0.80974	0.691204	0.801084	0.67804	-0.123044	0.0001261
cg00312965	0.801228	0.70288	0.805339	0.682298	-0.123042	0.00021464
cg11022501	0.526552	0.405607	0.523343	0.400302	-0.12304	0.000171309
cg14193430	0.663483	0.572911	0.67643	0.553397	-0.123033	0.014184
cg23793965	0.719234	0.595976	0.708709	0.585689	-0.123021	7.96294e-05
cg26388718	0.775413	0.661493	0.786449	0.663428	-0.12302	0.00198835
cg19873923	0.715331	0.593624	0.715506	0.592493	-0.123013	0.000349382
cg12859054	0.61767	0.511307	0.625275	0.502263	-0.123012	0.000266222
cg25838959	0.803135	0.710763	0.795727	0.672718	-0.123009	0.0139572
cg08708644	0.379937	0.279924	0.390773	0.267767	-0.123006	0.000484761
cg21661031	0.796067	0.67616	0.803011	0.680008	-0.123003	1.5989e-05
cg13936938	0.462114	0.353109	0.463045	0.340044	-0.123001	0.000175713
cg18088723	0.400603	0.318706	0.432928	0.309973	-0.122955	0.0377216
cg01294238	0.747937	0.664788	0.759252	0.636305	-0.122947	0.00657127
cg17599241	0.812476	0.690834	0.813074	0.690164	-0.12291	5.18042e-05
cg13696505	0.74239	0.608732	0.72933	0.606428	-0.122902	0.00136336
cg20335273	0.674187	0.533731	0.670299	0.547398	-0.1229	3.00008e-05
cg08812032	0.555988	0.447288	0.565207	0.442329	-0.122878	0.000662733
cg13585930	0.655519	0.524343	0.643512	0.520641	-0.122872	0.000476512
cg04642580	0.834641	0.719118	0.843708	0.720888	-0.12282	1.18333e-05
cg01542107	0.747514	0.609471	0.750304	0.627488	-0.122816	0.000563922
cg09179589	0.46406	0.346951	0.446539	0.323734	-0.122805	0.001773
cg25019378	0.760547	0.634158	0.759098	0.636304	-0.122794	5.34386e-07
cg15877399	0.738408	0.643355	0.747833	0.62504	-0.122793	0.000979149
cg20211533	0.756807	0.636797	0.746993	0.624201	-0.122792	5.94649e-05
cg00468844	0.72029	0.614616	0.726908	0.604116	-0.122792	3.18067e-05
cg13400537	0.757275	0.641146	0.763262	0.640481	-0.122781	0.00228083
cg02166248	0.816224	0.698407	0.824771	0.702018	-0.122753	0.000217141
cg00625298	0.834125	0.700727	0.829861	0.707117	-0.122744	0.00016044
cg16413043	0.701612	0.586811	0.710868	0.588152	-0.122716	7.8671e-06
cg11584519	0.704627	0.601634	0.719255	0.596541	-0.122714	4.21785e-05
cg03643760	0.512231	0.409432	0.516293	0.393581	-0.122713	0.00429501
cg07046426	0.579159	0.459657	0.584361	0.461659	-0.122703	0.000183405
cg22322094	0.536241	0.444197	0.54582	0.423155	-0.122665	0.0114707
cg17130457	0.593171	0.4868	0.624996	0.502334	-0.122662	0.00319302
cg20416001	0.744267	0.633226	0.753173	0.630512	-0.122661	0.00224501
cg15016465	0.683504	0.572952	0.699485	0.576825	-0.12266	0.000179873
cg20824474	0.717674	0.607137	0.721837	0.599183	-0.122655	1.05257e-05
cg15373332	0.629012	0.5155	0.650964	0.528338	-0.122626	0.00191923
cg18439535	0.727061	0.627309	0.728726	0.606111	-0.122615	9.51955e-05
cg11756300	0.716265	0.598964	0.720487	0.597882	-0.122604	0.000101384
cg12998118	0.730598	0.600805	0.728721	0.606132	-0.122589	0.000460097
cg04835088	0.781665	0.688457	0.781665	0.659088	-0.122577	0.00426659
cg09567534	0.592247	0.488343	0.624338	0.501788	-0.122551	0.016398
cg10692012	0.702595	0.607384	0.717361	0.594812	-0.122549	0.000973616
cg23156546	0.726399	0.598543	0.721545	0.598999	-0.122545	0.000361387
cg25344459	0.58298	0.446639	0.575747	0.453203	-0.122544	0.00142492
cg26558412	0.564412	0.446772	0.562679	0.440163	-0.122516	0.00953029
cg19858214	0.591959	0.474454	0.582463	0.459955	-0.122508	0.00309358
cg20370152	0.579654	0.461192	0.583377	0.46087	-0.122507	0.000832258
cg24826102	0.647683	0.52477	0.649676	0.527172	-0.122504	0.00011307
cg04725465	0.670334	0.57271	0.690381	0.56788	-0.122501	0.00204257
cg04085984	0.414401	0.310797	0.418666	0.296234	-0.122432	0.000273264
cg09071007	0.7558	0.632651	0.753338	0.630917	-0.122421	0.000351587
cg13139361	0.689825	0.584547	0.692537	0.57014	-0.122397	0.000201815
cg22841357	0.472544	0.377186	0.493271	0.370875	-0.122396	0.0155891
cg08363235	0.60202	0.470524	0.585886	0.4635	-0.122387	0.000548209
cg27659622	0.704551	0.57505	0.691761	0.569375	-0.122386	0.00318061
cg17890552	0.681055	0.542402	0.670783	0.548427	-0.122357	2.61478e-05
cg02651357	0.621969	0.515631	0.627787	0.505433	-0.122354	0.00220471
cg27621997	0.624388	0.506048	0.622336	0.499991	-0.122345	2.37014e-06
cg07738820	0.590717	0.466015	0.601853	0.479535	-0.122318	6.97806e-05
cg16345789	0.693975	0.57314	0.680457	0.558147	-0.12231	0.000933529
cg03898365	0.590509	0.491709	0.60574	0.48344	-0.122299	0.0293837
cg04508033	0.69251	0.556607	0.680461	0.558164	-0.122296	0.00150568
cg07327723	0.580976	0.471881	0.579485	0.457188	-0.122296	0.000379803
cg06267197	0.548882	0.392471	0.539012	0.416724	-0.122289	0.000175798
cg12456014	0.578931	0.466782	0.580131	0.457857	-0.122274	0.0333001
cg16459120	0.414119	0.300835	0.42537	0.303118	-0.122252	0.00635217
cg09218242	0.794549	0.673805	0.795391	0.673164	-0.122228	2.28929e-05
cg05954282	0.734076	0.623696	0.734851	0.612625	-0.122226	0.00091299
cg22864500	0.643774	0.515004	0.630778	0.508557	-0.122221	0.000105287
cg00852603	0.768229	0.674534	0.795695	0.673478	-0.122218	0.00120007
cg01118711	0.805151	0.699314	0.808633	0.68642	-0.122213	1.38227e-05
cg21324555	0.479187	0.357769	0.489533	0.367361	-0.122172	0.00662533
cg04051051	0.683394	0.541154	0.678024	0.555858	-0.122166	0.00141842
cg19803383	0.564501	0.479959	0.610734	0.488579	-0.122155	0.0301121
cg07704533	0.771646	0.669577	0.773088	0.650963	-0.122125	8.06845e-05
cg21425323	0.768398	0.668631	0.794651	0.672531	-0.12212	0.00175908
cg12866623	0.762081	0.661214	0.775439	0.653327	-0.122112	0.000616347
cg17838516	0.605352	0.502025	0.610391	0.488286	-0.122106	0.0016599
cg10852431	0.705017	0.579323	0.721239	0.599155	-0.122084	0.00143472
cg16474930	0.785722	0.663801	0.782585	0.660513	-0.122072	0.000129542
cg27119936	0.549006	0.444539	0.553826	0.431774	-0.122053	0.00288124
cg23012609	0.709225	0.590367	0.701635	0.579585	-0.12205	0.000678138
cg26880708	0.600311	0.477757	0.582727	0.460678	-0.122049	0.000387905
cg16116583	0.589857	0.441656	0.582724	0.460675	-0.122048	1.43493e-05
cg02238624	0.742966	0.638743	0.757677	0.635647	-0.122031	8.65941e-06
cg05227773	0.748062	0.607642	0.747654	0.625626	-0.122029	0.00202237
cg06678572	0.624708	0.49905	0.620785	0.498785	-0.121999	0.00354639
cg13173145	0.590892	0.469771	0.611046	0.489069	-0.121977	0.00968793
cg14126711	0.625047	0.530128	0.635038	0.513068	-0.12197	0.00910527
cg10600295	0.609535	0.479509	0.616362	0.494401	-0.121961	0.000397359
cg13140220	0.638126	0.524041	0.635447	0.513486	-0.121961	0.00521842
cg10495546	0.593564	0.476996	0.600864	0.478916	-0.121948	1.54399e-05
cg04586722	0.872409	0.76991	0.895036	0.773094	-0.121942	0.00588291
cg23240660	0.45732	0.324143	0.439142	0.317202	-0.12194	0.00517748
cg26274401	0.673975	0.535713	0.670007	0.54807	-0.121937	3.08835e-05
cg13345339	0.76419	0.666114	0.788916	0.666996	-0.12192	9.14599e-05
cg25064770	0.694426	0.590334	0.708362	0.58645	-0.121912	0.00150571
cg23279756	0.760846	0.641384	0.77977	0.657861	-0.121909	0.00836582
cg26351158	0.601885	0.467737	0.595698	0.473791	-0.121908	0.000887357
cg06782606	0.699856	0.575218	0.689869	0.567962	-0.121907	4.90994e-05
cg18644147	0.72524	0.617853	0.735493	0.613597	-0.121896	0.00108904
cg15845156	0.600823	0.482592	0.601898	0.480002	-0.121896	0.00246383
cg04599151	0.71967	0.621827	0.733765	0.611871	-0.121895	0.000274219
cg11294750	0.860357	0.74885	0.867997	0.746105	-0.121892	7.48018e-05
cg16656322	0.661066	0.551468	0.668534	0.546648	-0.121886	8.31144e-07
cg11288672	0.687012	0.579065	0.701489	0.579612	-0.121877	0.000665657
cg06828655	0.810085	0.685513	0.80423	0.682356	-0.121873	8.08788e-05
cg17398388	0.577534	0.466247	0.584302	0.462445	-0.121857	4.09209e-06
cg26851289	0.573147	0.461396	0.5885	0.466644	-0.121856	0.000558041
cg05552585	0.725618	0.601981	0.72526	0.603409	-0.12185	0.000190996
cg23294399	0.624181	0.511259	0.62908	0.507244	-0.121836	0.000799485
cg09237399	0.755169	0.624876	0.747758	0.625936	-0.121822	4.97389e-07
cg18731803	0.526776	0.382031	0.525876	0.404062	-0.121814	0.00225438
cg12445511	0.661611	0.54612	0.663158	0.54136	-0.121798	0.000404259
cg13736811	0.798063	0.696112	0.809417	0.687622	-0.121796	0.000848893
cg03984362	0.733724	0.604693	0.724644	0.602852	-0.121791	0.00012656
cg20587874	0.569791	0.459153	0.569406	0.447618	-0.121788	0.000515277
cg13278004	0.423863	0.307571	0.419216	0.29743	-0.121786	0.00284845
cg15491082	0.809178	0.705894	0.814708	0.692925	-0.121783	2.36108e-05
cg23309670	0.479228	0.338796	0.45905	0.337268	-0.121782	0.000538295
cg17256397	0.579368	0.455966	0.582676	0.460909	-0.121767	0.000195605
cg14676451	0.798028	0.692573	0.792987	0.671221	-0.121766	0.00117997
cg04111293	0.609672	0.490897	0.600022	0.478263	-0.121759	0.0012691
cg16023272	0.748382	0.639744	0.751025	0.629267	-0.121757	0.00180351
cg10587886	0.617738	0.5003	0.620447	0.498695	-0.121752	0.000182059
cg07384001	0.596915	0.471137	0.607645	0.485899	-0.121746	0.000331406
cg19505399	0.411374	0.305937	0.415312	0.293566	-0.121745	0.00018047
cg10725438	0.662012	0.56224	0.661551	0.539813	-0.121738	0.00011568
cg06690906	0.713743	0.604605	0.709838	0.588106	-0.121732	0.0065612
cg11205552	0.651375	0.509474	0.631563	0.509836	-0.121727	0.000491992
cg07533831	0.632238	0.512249	0.635073	0.513363	-0.121711	0.00101358
cg18473196	0.584114	0.49744	0.588067	0.466366	-0.121702	0.0193501
cg22730457	0.848224	0.752942	0.856963	0.735291	-0.121672	0.0012152
cg13934652	0.657665	0.514146	0.635272	0.513608	-0.121664	8.8815e-06
cg07462206	0.413095	0.282162	0.42004	0.298379	-0.121662	0.000165969
cg21816133	0.710308	0.583527	0.71286	0.591206	-0.121654	5.99534e-05
cg04522310	0.468945	0.332463	0.466521	0.344898	-0.121623	0.00121978
cg16176378	0.739076	0.629703	0.734935	0.613327	-0.121609	2.3353e-05
cg23754853	0.526478	0.40405	0.511338	0.389737	-0.121601	0.00145638
[truncated: 44,123 more rows]
