# Supplementary material for: Methylome-driven regulation of miRNA expression and its relationship to cardiac dysfunction in idiopathic dilated cardiomyopathy
Source: Clin Epigenetics. 2025 Oct 22;17:176. doi: 10.1186/s13148-025-01989-8 (PMC12542341; doi:10.1186/s13148-025-01989-8)
Supplement: Supplementary file 2 — Additional file 2 [file 13148_2025_1989_MOESM2_ESM.xlsx]

## Sheet: Hoja1
pri-miRNA	Mean_CNT	Mean_iDCM	FC_iDCM_vs_CNT	log2FC	P adj	Neg_log10_p adj
MIR500A	52.37	85.9194	1.64062	0.714244	0.0423645	1.373
MIR769	93.028	153.366	1.6486	0.721241	0.0363954	1.43895
MIR181B2	404.87	669.351	1.65325	0.725303	0.029734	1.52675
MIR23B	12944.8	21613.5	1.66966	0.739558	0.0482136	1.31683
MIR425	183.35	308.576	1.68299	0.751028	0.025926	1.58626
AL928646.1	61.74	104.412	1.69116	0.758017	0.025926	1.58626
MIR199A1	4431.63	7495.32	1.69132	0.758152	0.0492719	1.3074
MIR103A2	2433.63	4168.21	1.71275	0.776315	0.0358578	1.44542
MIR103B2	2430.5	4166.27	1.71416	0.777502	0.0358578	1.44542
MIR181B1	223.4	387.481	1.73447	0.794497	0.0221066	1.65548
MIR409	103.556	179.872	1.73695	0.796558	0.0459466	1.33775
MIR140	1991.89	3518.48	1.7664	0.820816	0.0335751	1.47398
MIR6716	4.154	7.34529	1.76825	0.822319	0.0459466	1.33775
MIR1307	955.252	1715.12	1.79546	0.844354	0.0492719	1.3074
MIR296	13.4775	24.3676	1.80802	0.854414	0.0250121	1.60185
MIR576	6.248	11.4712	1.83598	0.876547	0.0414873	1.38208
MIR329-2	10.404	19.1126	1.83705	0.877388	0.0423645	1.373
MIR411	116.02	213.762	1.84246	0.88163	0.0459906	1.33733
MIR664B	6.1225	11.425	1.86607	0.900001	0.029688	1.52742
MIR379	95.95	180.981	1.8862	0.91548	0.036461	1.43817
MIR339	133.26	252.346	1.89364	0.921159	0.0114582	1.94089
MIR98	670.694	1271.92	1.89642	0.923277	0.0330666	1.48061
MIR654	92.382	175.533	1.90008	0.926058	0.0482595	1.31642
MIR150	397.683	758.967	1.90847	0.932418	0.0330666	1.48061
MIR369	26.405	50.5178	1.91319	0.93598	0.0398548	1.39952
MIR5010	5.83	11.1856	1.91862	0.940069	0.0353498	1.45161
MIR181D	152.468	293.342	1.92396	0.944078	0.0353855	1.45117
MIR941-2	56.4475	110.046	1.94953	0.963124	0.0330666	1.48061
MIR320A	671.218	1313.46	1.95683	0.968518	0.0427661	1.3689
MIR584	41.644	81.7306	1.9626	0.972767	0.0442417	1.35417
MIR127	1018.41	2021.11	1.98456	0.988822	0.0335751	1.47398
MIR381	475.452	944.588	1.98672	0.990385	0.0414873	1.38208
MIR10B	1071.83	2142.78	1.99919	0.999416	0.0481502	1.3174
MIR24-1	13503.9	27102.8	2.00704	1.00507	0.029688	1.52742
MIR3074	13503.9	27102.9	2.00705	1.00507	0.029688	1.52742
MIR410	3.535	7.11824	2.01365	1.00981	0.0423645	1.373
MIR504	22.18	45.0182	2.02968	1.02125	0.025926	1.58626
MIR195	733.238	1513.06	2.06353	1.04511	0.0335751	1.47398
MIRLET7I	9353.8	19335	2.06708	1.04759	0.029688	1.52742
MIR887	12.55	26.0171	2.07307	1.05177	0.0333908	1.47637
MIR92B	109.142	226.297	2.07342	1.05201	0.028568	1.54412
MIR329-1	8.3175	17.6561	2.12277	1.08595	0.0250121	1.60185
MIR495	46.762	99.4711	2.12718	1.08894	0.0335751	1.47398
MIR132	153.364	328.985	2.14513	1.10106	0.0427661	1.3689
MIR941-4	50.995	110.602	2.16887	1.11695	0.025926	1.58626
MIR1180	52.315	114.563	2.18988	1.13085	0.0221066	1.65548
MIR941-3	50.21	113.161	2.25375	1.17232	0.0213115	1.67139
MIR431	2.6425	5.96529	2.25744	1.17469	0.0411898	1.38521
MIR4428	1.115	2.5325	2.2713	1.18352	0.028568	1.54412
MIR671	23.2225	53.3467	2.2972	1.19987	0.0166767	1.77789
MIR210	293.01	675.356	2.30489	1.2047	0.0335751	1.47398
MIR301A	10.36	23.9118	2.30809	1.2067	0.00386666	2.41266
MIR3120	320.184	751.118	2.34589	1.23014	0.0114582	1.94089
MIR214	320.184	751.16	2.34603	1.23022	0.0114582	1.94089
MIR877	3.7825	8.89667	2.35206	1.23392	0.0129012	1.88937
MIR433	10.954	25.8306	2.3581	1.23762	0.0116145	1.935
MIR4683	5.674	13.4221	2.36555	1.24217	0.025926	1.58626
MIR130B	29.444	69.6576	2.36577	1.24231	0.0148729	1.82761
MIR320D2	1.14667	2.71611	2.3687	1.2441	0.025926	1.58626
MIR539	3.096	7.42563	2.39846	1.26211	0.0397093	1.40111
MIR370	77.944	187.388	2.40413	1.26552	0.0427661	1.3689
MIR135A1	6.66	16.4563	2.47092	1.30505	0.0459906	1.33733
MIR203A	8.69	21.5311	2.47769	1.30899	0.0162609	1.78886
MIR203B	8.69	21.5311	2.47769	1.30899	0.0162609	1.78886
MIR320B1	18.89	47.6506	2.52253	1.33487	0.0103523	1.98496
MIR493	73.184	187.958	2.5683	1.36081	0.0330666	1.48061
MIR3609	12.964	33.83	2.60953	1.38379	0.029688	1.52742
MIR1343	2.104	5.50647	2.61714	1.38799	0.0335751	1.47398
MIR135A2	16.1275	43.3568	2.68838	1.42674	0.025926	1.58626
MIR1227	1.13333	3.1205	2.75338	1.4612	0.029688	1.52742
MIR7704	1.805	5.04278	2.79378	1.48222	0.025926	1.58626
MIR134	18.5325	51.8	2.79509	1.48289	0.0281066	1.55119
MIR629	18.652	52.4837	2.81384	1.49254	0.0103523	1.98496
MIR346	4.178	12.0345	2.88045	1.52629	0.0251421	1.5996
MIR485	8.435	24.4288	2.89613	1.53412	0.00386666	2.41266
MIR6803	0.7125	2.18	3.05965	1.61337	0.0485111	1.31416
MIR155	138.44	435.261	3.14404	1.65262	0.0205187	1.68785
MIR675	10.875	34.6378	3.18508	1.67133	0.0330666	1.48061
MIR320C1	1.46	4.88353	3.34488	1.74196	0.0103523	1.98496
MIR300	1.002	3.40158	3.39479	1.76332	0.0330666	1.48061
MIR3615	24.4425	86.3376	3.53228	1.8206	0.00549112	2.26034
MIR6894	0.7075	2.58	3.64664	1.86657	0.0276675	1.55803
MIR3928	0.788	2.958	3.75381	1.90835	0.0397093	1.40111
MIR323B	1.13333	4.46722	3.94167	1.97881	0.00386666	2.41266
MIR676	1.6625	7.403	4.45293	2.15476	0.0213115	1.67139
MIR760	4.33	20.254	4.6776	2.22577	0.029688	1.52742
MIR3182	0.4275	3.45158	8.07387	3.01326	0.0103523	1.98496
MIR190B	0.135	3.20895	23.77	4.57107	0.0485111	1.31416
