# Supplementary material for: Methylome-driven regulation of miRNA expression and its relationship to cardiac dysfunction in idiopathic dilated cardiomyopathy
Source: Clin Epigenetics. 2025 Oct 22;17:176. doi: 10.1186/s13148-025-01989-8 (PMC12542341; doi:10.1186/s13148-025-01989-8)
Supplement: Supplementary file 3 — Additional file 3 [file 13148_2025_1989_MOESM3_ESM.xlsx]

## Sheet: Hoja1
miRNA	Mean_CNT	Mean_iDCM	FC_iDCM_vs_CNT	log2FC	P adj	Neg_log10_p adj
hsa-miR-130b-5p	37.4571	66.4407	1.77378	0.826827	0.00592001	2.22768
hsa-miR-133a-5p	189.502	112.042	0.591248	-0.758166	0.0195145	1.70964
hsa-miR-1-3p	135250	88639.4	0.655376	-0.609605	0.0316227	1.5
hsa-miR-195-3p	132.595	226.197	1.70592	0.770551	0.0199426	1.70022
hsa-miR-206	58.963	23.8289	0.404133	-1.3071	0.0384645	1.41494
hsa-miR-378i	146.036	90.6868	0.62099	-0.687357	0.0195145	1.70964
hsa-miR-433-3p	16.9532	29.4979	1.73996	0.799054	0.0355479	1.44919
hsa-miR-499a-5p	45638.1	28506.7	0.624625	-0.678937	0.0326604	1.48598
hsa-miR-499b-3p	45638.1	28506.6	0.624622	-0.678944	0.0326604	1.48598
hsa-miR-760	8.92094	16.1698	1.81257	0.858036	0.0425207	1.3714
hsa-miR-9985	31.287	18.7167	0.598227	-0.741235	0.0297311	1.52679
