# Supplementary material for: Methylome-driven regulation of miRNA expression and its relationship to cardiac dysfunction in idiopathic dilated cardiomyopathy
Source: Clin Epigenetics. 2025 Oct 22;17:176. doi: 10.1186/s13148-025-01989-8 (PMC12542341; doi:10.1186/s13148-025-01989-8)
Supplement: Supplementary file 4 — Additional file 4 [file 13148_2025_1989_MOESM4_ESM.xlsx]

## Sheet: Sheet1
Target score	miRNA Name	Gene Symbol	Gene Description
100	hsa-miR-1-3p	MMD	monocyte to macrophage differentiation associated
100	hsa-miR-1-3p	SLC44A1	solute carrier family 44 member 1
99	hsa-miR-1-3p	PAX7	paired box 7
99	hsa-miR-1-3p	CDK14	cyclin dependent kinase 14
99	hsa-miR-1-3p	CPED1	cadherin like and PC-esterase domain containing 1
99	hsa-miR-1-3p	SMIM14	small integral membrane protein 14
99	hsa-miR-1-3p	GJA1	gap junction protein alpha 1
99	hsa-miR-1-3p	TAGLN2	transgelin 2
99	hsa-miR-1-3p	TNKS2	tankyrase 2
99	hsa-miR-1-3p	XPO6	exportin 6
99	hsa-miR-1-3p	GLCCI1	glucocorticoid induced 1
98	hsa-miR-1-3p	TWF1	twinfilin actin binding protein 1
98	hsa-miR-1-3p	SNX2	sorting nexin 2
98	hsa-miR-1-3p	SLC39A10	solute carrier family 39 member 10
98	hsa-miR-1-3p	ZNF281	zinc finger protein 281
98	hsa-miR-1-3p	PHAX	phosphorylated adaptor for RNA export
98	hsa-miR-1-3p	KCNIP3	potassium voltage-gated channel interacting protein 3
98	hsa-miR-1-3p	SULF1	sulfatase 1
98	hsa-miR-1-3p	PDIK1L	PDLIM1 interacting kinase 1 like
97	hsa-miR-1-3p	CORO1C	coronin 1C
97	hsa-miR-1-3p	UTRN	utrophin
97	hsa-miR-1-3p	G6PD	glucose-6-phosphate dehydrogenase
97	hsa-miR-1-3p	TMCC1	transmembrane and coiled-coil domain family 1
97	hsa-miR-1-3p	SLC10A7	solute carrier family 10 member 7
97	hsa-miR-1-3p	GPR137C	G protein-coupled receptor 137C
97	hsa-miR-1-3p	MMD2	monocyte to macrophage differentiation associated 2
97	hsa-miR-1-3p	UNC119B	unc-119 lipid binding chaperone B
97	hsa-miR-1-3p	TPPP	tubulin polymerization promoting protein
97	hsa-miR-1-3p	BDNF	brain derived neurotrophic factor
97	hsa-miR-1-3p	NFATC3	nuclear factor of activated T cells 3
96	hsa-miR-1-3p	PAX3	paired box 3
96	hsa-miR-1-3p	PDCD4	programmed cell death 4
96	hsa-miR-1-3p	FOXP1	forkhead box P1
96	hsa-miR-1-3p	KAT6A	lysine acetyltransferase 6A
96	hsa-miR-1-3p	ADAR	adenosine deaminase, RNA specific
96	hsa-miR-1-3p	CAAP1	caspase activity and apoptosis inhibitor 1
96	hsa-miR-1-3p	FAM102A	family with sequence similarity 102 member A
96	hsa-miR-1-3p	LRRC8A	leucine rich repeat containing 8 VRAC subunit A
96	hsa-miR-1-3p	C5orf51	chromosome 5 open reading frame 51
96	hsa-miR-1-3p	FAM168A	family with sequence similarity 168 member A
96	hsa-miR-1-3p	AP1G1	adaptor related protein complex 1 subunit gamma 1
96	hsa-miR-1-3p	NXT2	nuclear transport factor 2 like export factor 2
96	hsa-miR-1-3p	KIF2A	kinesin family member 2A
96	hsa-miR-1-3p	PDCD10	programmed cell death 10
95	hsa-miR-1-3p	HSP90B1	heat shock protein 90 beta family member 1
95	hsa-miR-1-3p	FNDC3A	fibronectin type III domain containing 3A
95	hsa-miR-1-3p	FBXO33	F-box protein 33
95	hsa-miR-1-3p	EIF4E	eukaryotic translation initiation factor 4E
95	hsa-miR-1-3p	MAP4K3	mitogen-activated protein kinase kinase kinase kinase 3
95	hsa-miR-1-3p	SPRED1	sprouty related EVH1 domain containing 1
95	hsa-miR-1-3p	SLC25A22	solute carrier family 25 member 22
95	hsa-miR-1-3p	UST	uronyl 2-sulfotransferase
95	hsa-miR-1-3p	GPD2	glycerol-3-phosphate dehydrogenase 2
95	hsa-miR-1-3p	CD2AP	CD2 associated protein
95	hsa-miR-1-3p	CBL	Cbl proto-oncogene
95	hsa-miR-1-3p	HIGD1A	HIG1 hypoxia inducible domain family member 1A
95	hsa-miR-1-3p	EIF1AX	eukaryotic translation initiation factor 1A X-linked
95	hsa-miR-1-3p	ANKRD29	ankyrin repeat domain 29
95	hsa-miR-1-3p	TMEM243	transmembrane protein 243
100	hsa-miR-130b-5p	UNC5D	unc-5 netrin receptor D
99	hsa-miR-130b-5p	CLIC5	chloride intracellular channel 5
99	hsa-miR-130b-5p	NPTX1	neuronal pentraxin 1
99	hsa-miR-130b-5p	ZBTB20	zinc finger and BTB domain containing 20
99	hsa-miR-130b-5p	ZNF704	zinc finger protein 704
98	hsa-miR-130b-5p	ATP8A2	ATPase phospholipid transporting 8A2
98	hsa-miR-130b-5p	DAAM1	dishevelled associated activator of morphogenesis 1
98	hsa-miR-130b-5p	KIAA1549L	KIAA1549 like
97	hsa-miR-130b-5p	CRY2	cryptochrome circadian regulator 2
97	hsa-miR-130b-5p	FBXO11	F-box protein 11
97	hsa-miR-130b-5p	HAND1	heart and neural crest derivatives expressed 1
97	hsa-miR-130b-5p	NOVA1	NOVA alternative splicing regulator 1
96	hsa-miR-130b-5p	GATA6	GATA binding protein 6
96	hsa-miR-130b-5p	PCDH20	protocadherin 20
96	hsa-miR-130b-5p	PTER	phosphotriesterase related
96	hsa-miR-130b-5p	SLC17A6	solute carrier family 17 member 6
96	hsa-miR-130b-5p	SOSTDC1	sclerostin domain containing 1
96	hsa-miR-130b-5p	TET2	tet methylcytosine dioxygenase 2
95	hsa-miR-130b-5p	ACSM2A	acyl-CoA synthetase medium chain family member 2A
95	hsa-miR-130b-5p	AKAP6	A-kinase anchoring protein 6
95	hsa-miR-130b-5p	ASH1L	ASH1 like histone lysine methyltransferase
95	hsa-miR-130b-5p	CD2AP	CD2 associated protein
95	hsa-miR-130b-5p	LPP	LIM domain containing preferred translocation partner in lipoma
95	hsa-miR-130b-5p	PURA	purine rich element binding protein A
95	hsa-miR-130b-5p	WWTR1	WW domain containing transcription regulator 1
99	hsa-miR-133a-5p	KLF12	Kruppel like factor 12
99	hsa-miR-133a-5p	VEZF1	vascular endothelial zinc finger 1
98	hsa-miR-133a-5p	ACTR8	ARP8 actin related protein 8 homolog
98	hsa-miR-133a-5p	PPIP5K1	diphosphoinositol pentakisphosphate kinase 1
97	hsa-miR-133a-5p	ACVR2B	activin A receptor type 2B
97	hsa-miR-133a-5p	AGO4	argonaute RISC catalytic component 4
97	hsa-miR-133a-5p	FRMD5	FERM domain containing 5
97	hsa-miR-133a-5p	VIM	vimentin
96	hsa-miR-133a-5p	CASP3	caspase 3
96	hsa-miR-133a-5p	KLF11	Kruppel like factor 11
96	hsa-miR-133a-5p	RB1CC1	RB1 inducible coiled-coil 1
96	hsa-miR-133a-5p	SCRN1	secernin 1
95	hsa-miR-133a-5p	DEK	DEK proto-oncogene
95	hsa-miR-133a-5p	LAPTM4A	lysosomal protein transmembrane 4 alpha
95	hsa-miR-133a-5p	RIMS2	regulating synaptic membrane exocytosis 2
95	hsa-miR-133a-5p	SIM1	SIM bHLH transcription factor 1
99	hsa-miR-195-3p	CADM2	cell adhesion molecule 2
99	hsa-miR-195-3p	CUL2	cullin 2
99	hsa-miR-195-3p	INTU	inturned planar cell polarity protein
99	hsa-miR-195-3p	PLCXD3	phosphatidylinositol specific phospholipase C X domain containing 3
99	hsa-miR-195-3p	PRKG1	protein kinase cGMP-dependent 1
99	hsa-miR-195-3p	PURA	purine rich element binding protein A
98	hsa-miR-195-3p	ABCE1	ATP binding cassette subfamily E member 1
98	hsa-miR-195-3p	DENND1B	DENN domain containing 1B
98	hsa-miR-195-3p	FGL2	fibrinogen like 2
97	hsa-miR-195-3p	AGL	amylo-alpha-1, 6-glucosidase, 4-alpha-glucanotransferase
97	hsa-miR-195-3p	CHML	CHM like, Rab escort protein 2
97	hsa-miR-195-3p	CTTNBP2	cortactin binding protein 2
97	hsa-miR-195-3p	DCUN1D5	defective in cullin neddylation 1 domain containing 5
97	hsa-miR-195-3p	PRKAA1	protein kinase AMP-activated catalytic subunit alpha 1
97	hsa-miR-195-3p	TSHZ1	teashirt zinc finger homeobox 1
96	hsa-miR-195-3p	CDC42BPB	CDC42 binding protein kinase beta
96	hsa-miR-195-3p	COG6	component of oligomeric golgi complex 6
96	hsa-miR-195-3p	DPY19L4	dpy-19 like 4
96	hsa-miR-195-3p	KLF2	Kruppel like factor 2
96	hsa-miR-195-3p	NAB1	NGFI-A binding protein 1
96	hsa-miR-195-3p	RCN2	reticulocalbin 2
96	hsa-miR-195-3p	SGIP1	SH3 domain GRB2 like endophilin interacting protein 1
95	hsa-miR-195-3p	CNR1	cannabinoid receptor 1
95	hsa-miR-195-3p	GPATCH2	G-patch domain containing 2
95	hsa-miR-195-3p	RAB6A	RAB6A, member RAS oncogene family
95	hsa-miR-195-3p	ZNF107	zinc finger protein 107
100	hsa-miR-206	MMD	monocyte to macrophage differentiation associated
100	hsa-miR-206	SLC44A1	solute carrier family 44 member 1
99	hsa-miR-206	PAX7	paired box 7
99	hsa-miR-206	CDK14	cyclin dependent kinase 14
99	hsa-miR-206	CPED1	cadherin like and PC-esterase domain containing 1
99	hsa-miR-206	SMIM14	small integral membrane protein 14
99	hsa-miR-206	GJA1	gap junction protein alpha 1
99	hsa-miR-206	TAGLN2	transgelin 2
99	hsa-miR-206	TNKS2	tankyrase 2
99	hsa-miR-206	XPO6	exportin 6
99	hsa-miR-206	GLCCI1	glucocorticoid induced 1
98	hsa-miR-206	TWF1	twinfilin actin binding protein 1
98	hsa-miR-206	SNX2	sorting nexin 2
98	hsa-miR-206	SLC39A10	solute carrier family 39 member 10
98	hsa-miR-206	ZNF281	zinc finger protein 281
98	hsa-miR-206	PHAX	phosphorylated adaptor for RNA export
98	hsa-miR-206	KCNIP3	potassium voltage-gated channel interacting protein 3
98	hsa-miR-206	SULF1	sulfatase 1
98	hsa-miR-206	PDIK1L	PDLIM1 interacting kinase 1 like
97	hsa-miR-206	CORO1C	coronin 1C
97	hsa-miR-206	UTRN	utrophin
97	hsa-miR-206	G6PD	glucose-6-phosphate dehydrogenase
97	hsa-miR-206	KAT6A	lysine acetyltransferase 6A
97	hsa-miR-206	TMCC1	transmembrane and coiled-coil domain family 1
97	hsa-miR-206	SLC10A7	solute carrier family 10 member 7
97	hsa-miR-206	GPR137C	G protein-coupled receptor 137C
97	hsa-miR-206	MMD2	monocyte to macrophage differentiation associated 2
97	hsa-miR-206	UNC119B	unc-119 lipid binding chaperone B
97	hsa-miR-206	TPPP	tubulin polymerization promoting protein
97	hsa-miR-206	BDNF	brain derived neurotrophic factor
97	hsa-miR-206	NFATC3	nuclear factor of activated T cells 3
96	hsa-miR-206	PAX3	paired box 3
96	hsa-miR-206	FBXO33	F-box protein 33
96	hsa-miR-206	PDCD4	programmed cell death 4
96	hsa-miR-206	FOXP1	forkhead box P1
96	hsa-miR-206	ADAR	adenosine deaminase, RNA specific
96	hsa-miR-206	CAAP1	caspase activity and apoptosis inhibitor 1
96	hsa-miR-206	FAM102A	family with sequence similarity 102 member A
96	hsa-miR-206	GPD2	glycerol-3-phosphate dehydrogenase 2
96	hsa-miR-206	LRRC8A	leucine rich repeat containing 8 VRAC subunit A
96	hsa-miR-206	C5orf51	chromosome 5 open reading frame 51
96	hsa-miR-206	FAM168A	family with sequence similarity 168 member A
96	hsa-miR-206	AP1G1	adaptor related protein complex 1 subunit gamma 1
96	hsa-miR-206	NXT2	nuclear transport factor 2 like export factor 2
96	hsa-miR-206	KIF2A	kinesin family member 2A
96	hsa-miR-206	PDCD10	programmed cell death 10
95	hsa-miR-206	HSP90B1	heat shock protein 90 beta family member 1
95	hsa-miR-206	EIF4E	eukaryotic translation initiation factor 4E
95	hsa-miR-206	MAP4K3	mitogen-activated protein kinase kinase kinase kinase 3
95	hsa-miR-206	SLC25A22	solute carrier family 25 member 22
95	hsa-miR-206	UST	uronyl 2-sulfotransferase
95	hsa-miR-206	NFAT5	nuclear factor of activated T cells 5
95	hsa-miR-206	CD2AP	CD2 associated protein
95	hsa-miR-206	CBL	Cbl proto-oncogene
95	hsa-miR-206	HIGD1A	HIG1 hypoxia inducible domain family member 1A
95	hsa-miR-206	EIF1AX	eukaryotic translation initiation factor 1A X-linked
95	hsa-miR-206	ANKRD29	ankyrin repeat domain 29
95	hsa-miR-206	TMEM243	transmembrane protein 243
97	hsa-miR-378i	KIAA1522	KIAA1522
98	hsa-miR-433-3p	CDK17	cyclin dependent kinase 17
98	hsa-miR-433-3p	GCLC	glutamate-cysteine ligase catalytic subunit
98	hsa-miR-433-3p	SESN3	sestrin 3
97	hsa-miR-433-3p	B4GALT3	beta-1,4-galactosyltransferase 3
97	hsa-miR-433-3p	CEP135	centrosomal protein 135
97	hsa-miR-433-3p	FERMT2	fermitin family member 2
97	hsa-miR-433-3p	MAPK8	mitogen-activated protein kinase 8
97	hsa-miR-433-3p	TOP1	DNA topoisomerase I
96	hsa-miR-433-3p	CCDC138	coiled-coil domain containing 138
96	hsa-miR-433-3p	SASS6	SAS-6 centriolar assembly protein
95	hsa-miR-433-3p	SMIM19	small integral membrane protein 19
100	hsa-miR-499a-5p	SOX6	SRY-box 6
99	hsa-miR-499a-5p	EML4	EMAP like 4
99	hsa-miR-499a-5p	SLC30A4	solute carrier family 30 member 4
99	hsa-miR-499a-5p	VAV3	vav guanine nucleotide exchange factor 3
98	hsa-miR-499a-5p	REEP1	receptor accessory protein 1
98	hsa-miR-499a-5p	UBE2V2	ubiquitin conjugating enzyme E2 V2
97	hsa-miR-499a-5p	EYA4	EYA transcriptional coactivator and phosphatase 4
97	hsa-miR-499a-5p	IKZF2	IKAROS family zinc finger 2
97	hsa-miR-499a-5p	MYEF2	myelin expression factor 2
97	hsa-miR-499a-5p	OSBPL1A	oxysterol binding protein like 1A
96	hsa-miR-499a-5p	IMPG2	interphotoreceptor matrix proteoglycan 2
96	hsa-miR-499a-5p	PTBP2	polypyrimidine tract binding protein 2
96	hsa-miR-499a-5p	SOX5	SRY-box 5
96	hsa-miR-499a-5p	STC1	stanniocalcin 1
95	hsa-miR-499a-5p	ANKRD40	ankyrin repeat domain 40
95	hsa-miR-499a-5p	PTAR1	protein prenyltransferase alpha subunit repeat containing 1
95	hsa-miR-499a-5p	RSBN1	round spermatid basic protein 1
95	hsa-miR-499a-5p	SOS2	SOS Ras/Rho guanine nucleotide exchange factor 2
99	hsa-miR-499b-3p	FOXN2	forkhead box N2
99	hsa-miR-499b-3p	NRIP1	nuclear receptor interacting protein 1
99	hsa-miR-499b-3p	TCF7L2	transcription factor 7 like 2
98	hsa-miR-499b-3p	MEOX2	mesenchyme homeobox 2
96	hsa-miR-499b-3p	ADAMTS9	ADAM metallopeptidase with thrombospondin type 1 motif 9
96	hsa-miR-499b-3p	LEPR	leptin receptor
96	hsa-miR-499b-3p	ZC3H6	zinc finger CCCH-type containing 6
96	hsa-miR-499b-3p	ZIC2	Zic family member 2
95	hsa-miR-499b-3p	OMG	oligodendrocyte myelin glycoprotein
95	hsa-miR-499b-3p	RAP2B	RAP2B, member of RAS oncogene family
95	hsa-miR-499b-3p	UBE2E3	ubiquitin conjugating enzyme E2 E3
98	hsa-miR-760	ATXN7	ataxin 7
98	hsa-miR-760	ANKRD11	ankyrin repeat domain 11
98	hsa-miR-760	ZSWIM6	zinc finger SWIM-type containing 6
97	hsa-miR-760	RAB43	RAB43, member RAS oncogene family
96	hsa-miR-760	TOMM40L	translocase of outer mitochondrial membrane 40 like
96	hsa-miR-760	SCYL1	SCY1 like pseudokinase 1
96	hsa-miR-760	SYT2	synaptotagmin 2
96	hsa-miR-760	CLCN5	chloride voltage-gated channel 5
95	hsa-miR-760	C6orf89	chromosome 6 open reading frame 89
95	hsa-miR-760	GMEB2	glucocorticoid modulatory element binding protein 2
