# Supplementary material for: Methylome-driven regulation of miRNA expression and its relationship to cardiac dysfunction in idiopathic dilated cardiomyopathy
Source: Clin Epigenetics. 2025 Oct 22;17:176. doi: 10.1186/s13148-025-01989-8 (PMC12542341; doi:10.1186/s13148-025-01989-8)
Supplement: Supplementary file 5 — Additional file 5 [file 13148_2025_1989_MOESM5_ESM.xlsx]

## Sheet: Genes lists
Differentially Methylated Genes		Genes targets of differentially expressed miRNAs		Differentially Methylated Genes targets of differentially expressed miRNAs
A1CF		MMD		SLC44A1
A2M		SLC44A1		PAX7
A2ML1		PAX7		CDK14
A4GALT		CDK14		CPED1
AAAS		CPED1		GJA1
AACS		SMIM14		TNKS2
AACSP1		GJA1		XPO6
AADACL2		TAGLN2		GLCCI1
AADACL2-AS1		TNKS2		SLC39A10
AAGAB		XPO6		KCNIP3
AAK1		GLCCI1		SULF1
AAMDC		TWF1		CORO1C
AANAT		SNX2		UTRN
AAR2		SLC39A10		G6PD
AARD		ZNF281		TMCC1
AARS		PHAX		SLC10A7
AASDHPPT		KCNIP3		TPPP
AASS		SULF1		BDNF
AATBC		PDIK1L		FOXP1
AATF		CORO1C		KAT6A
AATK		UTRN		FAM102A
ABAT		G6PD		LRRC8A
ABCA1		TMCC1		FAM168A
ABCA13		SLC10A7		AP1G1
ABCA17P		GPR137C		KIF2A
ABCA2		MMD2		PDCD10
ABCA3		UNC119B		FNDC3A
ABCA4		TPPP		MAP4K3
ABCA5		BDNF		SLC25A22
ABCA6		NFATC3		UST
ABCA7		PAX3		GPD2
ABCA8		PDCD4		UNC5D
ABCA9		FOXP1		CLIC5
ABCB1		KAT6A		ZBTB20
ABCB10		ADAR		ZNF704
ABCB11		CAAP1		ATP8A2
ABCB4		FAM102A		DAAM1
ABCB5		LRRC8A		KIAA1549L
ABCB8		C5orf51		FBXO11
ABCB9		FAM168A		NOVA1
ABCC1		AP1G1		GATA6
ABCC10		NXT2		PTER
ABCC11		KIF2A		SLC17A6
ABCC12		PDCD10		SOSTDC1
ABCC2		HSP90B1		TET2
ABCC3		FNDC3A		AKAP6
ABCC4		FBXO33		ASH1L
ABCC5		EIF4E		LPP
ABCC6		MAP4K3		PURA
ABCC6P1		SPRED1		WWTR1
ABCC8		SLC25A22		KLF12
ABCC9		UST		ACTR8
ABCD1P2		GPD2		ACVR2B
ABCD4		CD2AP		FRMD5
ABCF2		CBL		VIM
ABCG1		HIGD1A		SCRN1
ABCG8		EIF1AX		RIMS2
ABHD1		ANKRD29		SIM1
ABHD12		TMEM243		CADM2
ABHD12B		UNC5D		CUL2
ABHD14A-ACY1		CLIC5		INTU
ABHD15-AS1		NPTX1		PLCXD3
ABHD16A		ZBTB20		PRKG1
ABHD17A		ZNF704		DENND1B
ABHD17AP8		ATP8A2		AGL
ABHD17B		DAAM1		CTTNBP2
ABHD17C		KIAA1549L		TSHZ1
ABHD2		CRY2		CDC42BPB
ABHD4		FBXO11		COG6
ABHD5		HAND1		DPY19L4
ABHD8		NOVA1		NAB1
ABI2		GATA6		SGIP1
ABI3BP		PCDH20		CNR1
ABL1		PTER		GPATCH2
ABL2		SLC17A6		NFAT5
ABLIM1		SOSTDC1		KIAA1522
ABLIM2		TET2		GCLC
ABLIM3		ACSM2A		FERMT2
ABO		AKAP6		MAPK8
ABR		ASH1L		TOP1
ABT1		LPP		SASS6
ABTB1		PURA		SMIM19
ABTB2		WWTR1		SOX6
AC000093.1		KLF12		EML4
AC001226.2		VEZF1		VAV3
AC002310.4		ACTR8		EYA4
AC002472.1		PPIP5K1		IKZF2
AC002550.1		ACVR2B		MYEF2
AC002996.1		2004-08-01		PTBP2
AC003002.3		FRMD5		SOX5
AC003006.1		VIM		ANKRD40
AC003681.1		CASP3		FOXN2
AC003688.1		KLF11		NRIP1
AC003991.1		RB1CC1		TCF7L2
AC004080.3		SCRN1		ADAMTS9
AC004080.6		DEK		LEPR
AC004156.1		LAPTM4A		ZC3H6
AC004223.3		RIMS2		UBE2E3
AC004231.1		SIM1		ATXN7
AC004233.2		CADM2		ANKRD11
AC004585.1		CUL2		ZSWIM6
AC004704.1		INTU		SYT2
AC004754.1		PLCXD3		CLCN5
AC004784.1		PRKG1		C6orf89
AC004805.1		ABCE1		GMEB2
AC004835.2		DENND1B
AC004884.1		FGL2
AC005011.1		AGL
AC005037.1		CHML
AC005041.1		CTTNBP2
AC005258.1		DCUN1D5
AC005291.1		PRKAA1
AC005301.1		TSHZ1
AC005323.2		CDC42BPB
AC005358.2		COG6
AC005394.2		DPY19L4
AC005523.2		KLF2
AC005551.1		NAB1
AC005562.1		RCN2
AC005632.1		SGIP1
AC005697.1		CNR1
AC005697.2		GPATCH2
AC005726.1		RAB6A
AC005865.2		ZNF107
AC006001.3		NFAT5
AC006030.1		KIAA1522
AC006064.6		CDK17
AC006254.1		GCLC
AC006453.2		SESN3
AC006504.7		B4GALT3
AC006927.5		CEP135
AC006967.1		FERMT2
AC006978.2		MAPK8
AC007192.1		TOP1
AC007218.2		CCDC138
AC007240.1		SASS6
AC007256.1		SMIM19
AC007326.4		SOX6
AC007364.1		EML4
AC007422.2		SLC30A4
AC007563.2		VAV3
AC007613.1		REEP1
AC007731.5		UBE2V2
AC007846.2		EYA4
AC007899.1		IKZF2
AC007920.1		MYEF2
AC007952.2		OSBPL1A
AC007998.2		IMPG2
AC008060.1		PTBP2
AC008163.1		SOX5
AC008278.1		STC1
AC008397.2		ANKRD40
AC008403.1		PTAR1
AC008406.3		RSBN1
AC008514.1		SOS2
AC008575.1		FOXN2
AC008687.1		NRIP1
AC008740.1		TCF7L2
AC008758.6		MEOX2
AC008763.3		ADAMTS9
AC008781.1		LEPR
AC008892.1		ZC3H6
AC008969.1		ZIC2
AC009041.2		OMG
AC009053.1		RAP2B
AC009093.10		UBE2E3
AC009093.8		ATXN7
AC009119.2		ANKRD11
AC009120.2		ZSWIM6
AC009139.1		RAB43
AC009163.4		TOMM40L
AC009163.5		SCYL1
AC009237.3		SYT2
AC009238.3		CLCN5
AC009264.1		C6orf89
AC009403.2		GMEB2
AC009690.3
AC009803.2
AC010203.1
AC010255.3
AC010326.2
AC010327.3
AC010460.3
AC010531.1
AC010619.1
AC010997.6
AC010999.3
AC011005.1
AC011005.2
AC011462.1
AC011468.2
AC011476.2
AC011479.1
AC011483.2
AC011487.1
AC011676.2
AC011825.3
AC011840.1
AC011899.2
AC012123.1
AC012158.1
AC012441.2
AC012485.1
AC012613.2
AC012636.1
AC013394.1
AC013470.2
AC013470.4
AC013489.1
AC013652.1
AC015688.4
AC015795.1
AC015813.2
AC015908.7
AC015922.1
AC016629.1
AC016876.2
AC016877.2
AC016912.1
AC018511.2
AC018521.1
AC018552.2
AC018630.2
AC018638.4
AC018685.2
AC018716.2
AC018754.1
AC019068.1
AC019084.1
AC019197.1
AC019257.8
AC020558.1
AC020604.1
AC020658.3
AC020907.1
AC020908.2
AC020914.1
AC022028.2
AC022211.2
AC022217.1
AC022395.1
AC022414.1
AC022748.2
AC022826.2
AC023421.2
AC023509.3
AC023886.1
AC023968.2
AC024559.2
AC024592.3
AC025048.3
AC025154.2
AC025165.1
AC025279.1
AC025280.2
AC025283.3
AC025287.1
AC025580.2
AC025887.2
AC026316.4
AC026320.2
AC026333.3
AC026398.1
AC026461.2
AC026464.3
AC026471.5
AC026786.1
AC026954.1
AC026954.2
AC027045.1
AC027088.1
AC027290.2
AC027313.1
AC027369.3
AC027644.4
AC027796.3
AC034228.2
AC034232.1
AC040162.3
AC048338.1
AC055716.2
AC055811.2
AC058822.1
AC060834.1
AC068205.2
AC068234.1
AC068473.1
AC068547.1
AC068580.4
AC068587.4
AC068831.1
AC069368.1
AC072022.1
AC073046.2
AC073050.1
AC073065.1
AC073111.4
AC073111.5
AC073176.3
AC073283.3
AC073349.2
AC073569.2
AC073610.2
AC073834.1
AC074051.2
AC074117.1
AC078785.1
AC078864.2
AC078865.1
AC078960.1
AC079031.1
AC079296.1
AC079298.3
AC079313.1
AC079447.1
AC079465.1
AC079776.1
AC079781.5
AC083841.2
AC084024.3
AC084125.2
AC084337.2
AC084364.2
AC084879.1
AC087499.5
AC087521.3
AC087632.1
AC087741.1
AC089987.1
AC090099.4
AC090136.3
AC090360.1
AC090371.2
AC090517.4
AC090527.2
AC090616.1
AC090825.1
AC090907.2
AC090971.3
AC091045.1
AC091167.7
AC091178.1
AC091304.2
AC091887.1
AC091959.3
AC092042.3
AC092115.3
AC092127.1
AC092153.1
AC092295.1
AC092378.1
AC092384.2
AC092506.1
AC092647.5
AC092651.2
AC092755.1
AC092810.1
AC092821.3
AC092835.1
AC092944.1
AC093001.1
AC093107.2
AC093152.1
AC093155.3
AC093423.3
AC093495.1
AC093583.1
AC093642.2
AC093752.1
AC093827.5
AC093879.1
AC093899.2
AC093901.1
AC096637.1
AC096733.2
AC096887.1
AC096888.1
AC096915.1
AC097103.2
AC097374.1
AC097460.1
AC097467.3
AC097637.1
AC097641.1
AC098582.1
AC098617.1
AC098850.3
AC099489.1
AC099518.3
AC099548.2
AC099849.1
AC100797.4
AC100868.1
AC103974.1
AC104109.4
AC104134.1
AC104151.1
AC104162.1
AC104389.4
AC104389.5
AC104447.1
AC104452.1
AC104472.3
AC104532.1
AC104581.2
AC104852.1
AC105342.1
AC105389.3
AC106788.1
AC106795.1
AC107068.2
AC107072.1
AC107871.1
AC107959.1
AC108073.1
AC108134.3
AC108488.2
AC108868.2
AC109460.3
AC112198.2
AC112250.1
AC112722.1
AC113189.2
AC113367.3
AC113378.1
AC113414.1
AC114291.1
AC114755.5
AC114781.3
AC114956.3
AC116050.1
AC116353.5
AC116366.3
AC116552.1
AC116562.2
AC118758.3
AC118942.1
AC119396.1
AC119619.1
AC119674.2
AC120036.1
AC120057.1
AC122685.1
AC125421.1
AC125611.4
AC126323.1
AC126755.1
AC126773.2
AC127502.1
AC128685.1
AC130371.1
AC132008.2
AC133552.1
AC133644.3
AC135050.2
AC135506.1
AC135776.3
AC137834.1
AC138207.6
AC138207.8
AC138430.1
AC138904.3
AC138932.1
AC138969.1
AC138969.2
AC139491.5
AC139713.2
AC142384.1
AC145098.1
AC147067.1
AC211429.1
AC231533.1
AC231981.1
AC233699.1
AC233992.2
AC234772.1
AC242843.1
AC243965.2
AC244100.2
AC244100.3
AC244107.1
AC244517.10
AC245041.2
AC245047.5
AC245128.1
ACAA2
ACACA
ACACB
ACAD10
ACAD11
ACADM
ACADSB
ACAN
ACAP2
ACAP3
ACAT2
ACBD6
ACCS
ACE
ACE2
ACER3
ACIN1
ACKR2
ACLY
ACMSD
ACO1
ACO2
ACOD1
ACOT11
ACOT12
ACOT2
ACOT7
ACOX2
ACOX3
ACOXL
ACP1
ACSBG1
ACSF3
ACSL1
ACSL3
ACSL4
ACSL5
ACSL6
ACSM1
ACSM3
ACSM5
ACSS2
ACSS3
ACTA2
ACTB
ACTG1
ACTG2
ACTL7B
ACTN1
ACTN1-AS1
ACTN2
ACTN4
ACTR1A
ACTR2
ACTR3
ACTR3B
ACTR3C
ACTR8
ACTRT2
ACVR1
ACVR1B
ACVR2A
ACVR2B
ACY1
ACYP1
ACYP2
ADA
ADA2
ADAD2
ADAM10
ADAM12
ADAM17
ADAM18
ADAM19
ADAM22
ADAM29
ADAM32
ADAM33
ADAM7
ADAM8
ADAM9
ADAMTS10
ADAMTS12
ADAMTS13
ADAMTS14
ADAMTS15
ADAMTS16
ADAMTS17
ADAMTS18
ADAMTS19
ADAMTS2
ADAMTS20
ADAMTS3
ADAMTS5
ADAMTS6
ADAMTS7
ADAMTS7P4
ADAMTS8
ADAMTS9
ADAMTS9-AS1
ADAMTS9-AS2
ADAMTSL1
ADAMTSL2
ADAMTSL3
ADAMTSL4
ADAP1
ADAP2
ADARB1
ADARB2
ADCK1
ADCK5
ADCY1
ADCY10
ADCY2
ADCY3
ADCY4
ADCY5
ADCY6
ADCY7
ADCY8
ADCY9
ADD2
ADD3
ADD3-AS1
ADGB
ADGRA1
ADGRA2
ADGRA3
ADGRB1
ADGRB2
ADGRB3
ADGRD1
ADGRD2
ADGRE2
ADGRE4P
ADGRF2
ADGRF4
ADGRF5
ADGRG1
ADGRG3
ADGRG6
ADGRG7
ADGRL1
ADGRL2
ADGRL3
ADGRV1
ADH1C
ADH6
ADHFE1
ADI1
ADIPOR1
ADIPOR2
ADK
ADORA1
ADORA2B
ADPGK
ADPRHL1
ADRA1A
ADRA1B
ADRB2
ADRM1
ADSL
ADSSL1
ADTRP
AEBP1
AEBP2
AEN
AF001550.1
AF241726.2
AFAP1
AFAP1L2
AFDN
AFDN-DT
AFF1
AFF2
AFF3
AFF4
AFG1L
AFG3L1P
AFG3L2
AFM
AFP
AFTPH
AGA
AGAP1
AGAP2
AGAP2-AS1
AGAP3
AGBL1
AGBL4
AGBL5
AGFG1
AGFG2
AGK
AGL
AGMO
2001-08-01
2002-08-01
AGPAT1
AGPAT3
AGPAT4
AGPAT5
AGR2
AGR3
AGRN
AGRP
AGTPBP1
AGTR1
AGXT
AGXT2
AHCYL1
AHCYL2
AHDC1
AHI1
AHNAK
AHNAK2
AHR
AHRR
AICDA
AIF1
AIFM1
AIFM2
AIFM3
AIG1
AIM2
AIP
AIRN
AJ003147.2
AJAP1
AJUBA
AK2
AK4
AK4P2
AK5
AK7
AK8
AK9
AKAP1
AKAP11
AKAP12
AKAP13
AKAP2
AKAP3
AKAP4
AKAP6
AKAP7
AKAP8
AKAP9
AKIRIN2
AKNAD1
AKR1A1
AKR1B10
AKR1B15
AKR1C1
AKR1C3
AKR1C4
AKR1C7P
AKR1D1
AKT1
AKT2
AKT3
AKTIP
AL008729.1
AL009178.1
AL020995.1
AL021368.4
AL021407.1
AL021707.1
AL021920.3
AL022068.1
AL022069.2
AL022311.1
AL022476.1
AL022721.1
AL031282.1
AL033384.1
AL033504.1
AL033529.1
AL034550.2
AL035078.4
AL035413.1
AL035458.2
AL035530.2
AL049569.1
AL049839.2
AL049844.3
AL050403.2
AL080251.1
AL109761.1
AL109804.1
AL109910.1
AL109947.1
AL109955.1
AL117339.5
AL117348.2
AL118506.1
AL121758.1
AL121985.1
AL121988.1
AL122018.1
AL132642.2
AL132780.3
AL133216.2
AL133346.1
AL133352.1
AL135929.1
AL136172.1
AL136295.3
AL136295.4
AL136298.3
AL136419.1
AL136531.2
AL137141.1
AL137145.2
AL137186.2
AL137230.2
AL138752.2
AL139011.2
AL139220.2
AL139300.1
AL139353.1
AL157400.2
AL157714.2
AL157893.1
AL157935.2
AL157938.2
AL158066.1
AL158151.1
AL158198.1
AL158211.5
AL158801.4
AL158834.2
AL158847.1
AL159163.1
AL160272.2
AL160286.1
AL162231.1
AL162417.1
AL162457.2
AL162497.1
AL162726.3
AL163195.2
AL353588.1
AL353743.4
AL354712.1
AL354714.1
AL354733.2
AL354798.1
AL354919.2
AL355102.2
AL355315.1
AL355377.1
AL355490.1
AL355916.1
AL355916.3
AL355994.2
AL356417.3
AL356488.1
AL356753.1
AL357033.1
AL357140.3
AL358113.1
AL358472.5
AL359091.2
AL359094.1
AL359183.1
AL359317.1
AL359736.1
AL360270.1
AL365214.3
AL365232.1
AL365277.1
AL390719.1
AL390726.6
AL391256.1
AL391650.1
AL441943.3
AL445470.1
AL450998.2
AL450998.3
AL451000.1
AL451164.3
AL512353.2
AL512356.1
AL512428.1
AL512662.2
AL512785.2
AL513283.1
AL583836.1
AL589642.1
AL590483.3
AL590560.1
AL590617.2
AL590627.2
AL590640.2
AL591135.1
AL591178.1
AL592043.2
AL592490.1
AL645568.1
AL645927.1
AL645941.2
AL662796.1
AL662844.4
AL662907.2
AL669831.3
AL669831.5
AL671862.1
AL691442.1
AL691482.3
AL731556.1
AL732372.2
AL772337.3
AL772337.4
AL807752.6
AL807752.7
ALAS2
ALB
ALCAM
ALDH1A1
ALDH1A2
ALDH1A3
ALDH1B1
ALDH1L2
ALDH3B1
ALDH4A1
ALDH5A1
ALDH6A1
ALDH8A1
ALDOA
ALDOB
ALDOC
ALG12
ALG13
ALG14
ALG1L10P
ALG1L13P
ALG3
ALG6
ALG8
ALK
ALKBH2
ALKBH3-AS1
ALKBH6
ALLC
ALMS1
ALMS1P1
ALOX12P1
ALOX12P2
ALOX5
ALOX5AP
ALPG
ALPI
ALPK1
ALPK2
ALPK3
ALPL
ALS2CR12
ALX3
ALX4
AMBP
AMBRA1
AMER2
AMFR
AMIGO2
AMMECR1
AMOTL1
AMOTL2
AMPD2
AMPD3
AMPH
AMT
AMY2B
AMZ1
ANAPC1
ANAPC11
ANAPC2
ANAPC4
ANAPC5
ANGPT1
ANGPTL4
ANGPTL5
ANK1
ANK2
ANK3
ANKDD1A
ANKDD1B
ANKFN1
ANKFY1
ANKH
ANKHD1-EIF4EBP3
ANKLE2
ANKMY1
ANKRA2
ANKRD10
ANKRD11
ANKRD12
ANKRD13A
ANKRD13B
ANKRD13D
ANKRD17
ANKRD18DP
ANKRD2
ANKRD20A3
ANKRD20A7P
ANKRD20A8P
ANKRD20A9P
ANKRD23
ANKRD26
ANKRD27
ANKRD28
ANKRD30B
ANKRD33B
ANKRD34C-AS1
ANKRD36C
ANKRD40
ANKRD42
ANKRD44
ANKRD44-IT1
ANKRD46
ANKRD55
ANKRD6
ANKRD62
ANKRD66
ANKRD7
ANKRD9
ANKS1A
ANKS1B
ANKS6
ANKUB1
ANLN
ANO1
ANO10
ANO2
ANO3
ANO4
ANO5
ANO6
ANO7
ANP32A
ANP32AP1
ANP32B
ANP32D
ANTXR1
ANTXRL
ANXA10
ANXA11
ANXA13
ANXA2
ANXA3
ANXA4
ANXA6
ANXA7
AOAH
AOC1
AOC4P
AOX1
AOX2P
AP000253.1
AP000275.2
AP000311.1
AP000317.2
AP000344.1
AP000345.1
AP000356.3
AP000438.2
AP000439.3
AP000446.1
AP000534.2
AP000547.2
AP000688.1
AP000812.5
AP000943.3
AP001062.1
AP001107.1
AP001331.1
AP001347.1
AP001458.2
AP001922.1
AP001999.1
AP002004.1
AP002008.2
AP002387.1
AP002495.1
AP002495.2
AP002512.3
AP002800.1
AP002954.1
AP003068.4
AP003086.2
AP003108.2
AP003122.5
AP003555.3
AP003717.1
AP003774.1
AP004608.1
AP005329.2
AP1B1
AP1B1P1
AP1G1
AP1S3
AP2A2
AP2B1
AP2M1
AP2S1
AP3B1
AP3B2
AP3D1
AP3M2
AP3S1
AP3S2
AP4B1-AS1
AP4E1
AP4M1
AP5Z1
APAF1
APBA1
APBA2
APBA3
APBB1
APBB1IP
APBB2
APBB3
APC
APC2
APCDD1
APCDD1L
APCDD1L-DT
APEH
API5
APIP
APLF
APLP1
APLP2
APOA1
APOA1-AS
APOA4
APOA5
APOB
APOBEC1
APOBEC3A
APOBEC3F
APOBR
APOC1
APOD
APOH
APOL3
APOL4
APOL5
APOLD1
APOM
APOOP5
APOPT1
APP
APPL2
APTX
AQP12A
AQP12B
AQP4-AS1
AQP5
AQP8
AQR
AR
ARAF
ARAP1
ARAP2
ARAP3
ARC
AREL1
ARFGEF1
ARFGEF2
ARFGEF3
ARFIP1
ARFIP2
ARGLU1
ARHGAP1
ARHGAP10
ARHGAP12
ARHGAP15
ARHGAP17
ARHGAP18
ARHGAP19
ARHGAP19-SLIT1
ARHGAP22
ARHGAP23
ARHGAP23P1
ARHGAP24
ARHGAP25
ARHGAP26
ARHGAP27
ARHGAP27P1-BPTFP1-KPNA2P3
ARHGAP28
ARHGAP29
ARHGAP31
ARHGAP32
ARHGAP35
ARHGAP39
ARHGAP42
ARHGAP42P2
ARHGAP44
ARHGAP45
ARHGAP5
ARHGAP6
ARHGAP8
ARHGAP9
ARHGDIA
ARHGDIB
ARHGEF1
ARHGEF10
ARHGEF10L
ARHGEF11
ARHGEF15
ARHGEF16
ARHGEF17
ARHGEF18
ARHGEF19
ARHGEF2
ARHGEF26
ARHGEF28
ARHGEF3
ARHGEF37
ARHGEF38
ARHGEF39
ARHGEF4
ARHGEF40
ARHGEF7
ARHGEF9
ARID1A
ARID1B
ARID3A
ARID3B
ARID4A
ARID4B
ARID5A
ARID5B
ARIH1
ARL13A
ARL13B
ARL14
ARL14EP
ARL15
ARL2BP
ARL2BPP3
ARL3
ARL4D
ARL5C
ARL6IP1
ARLNC1
ARMC1
ARMC2
ARMC5
ARMC6
ARMC8
ARMC9
ARMCX2
ARMCX3
ARMCX4
ARMH1
ARMH3
ARMH4
ARNT
ARNT2
ARNTL
ARNTL2-AS1
ARPC1A
ARPC1B
ARPC2
ARPC4
ARPC4-TTLL3
ARPC5L
ARPIN
ARPP19
ARPP21
ARRB1
ARRB2
ARRDC1
ARRDC2
ARRDC3-AS1
ARSB
ARSD
ARSG
ARSI
ART3
ART4
ARVCF
AS3MT
ASAH1
ASAP1
ASAP2
ASAP3
ASB1
ASB10
ASB11
ASB13
ASB14
ASB15
ASB16-AS1
ASB17
ASB18
ASB2
ASB3
ASB4
ASB7
ASB8
ASCC2
ASCC3
ASF1A
ASF1B
ASH1L
ASH2L
ASIC1
ASIC2
ASIC4
ASIP
ASNS
ASPDH
ASPG
ASPH
ASPM
ASPN
ASPRV1
ASPSCR1
ASRGL1
ASS1
ASTN1
ASTN2
ASXL2
ASXL3
ASZ1
ATAD1
ATAD2
ATAD2B
ATAD3C
ATAT1
ATCAY
ATE1-AS1
ATF1
ATF2
ATF6
ATF6B
ATF7
ATF7IP
ATG10
ATG14
ATG16L1
ATG2A
ATG2B
ATG4A
ATG4B
ATG4C
ATG5
ATG7
ATG9B
ATL1
ATL3
ATP10A
ATP10B
ATP10D
ATP11A
ATP12A
ATP13A2
ATP13A3
ATP13A4
ATP13A5
ATP1A1
ATP1A2
ATP1A4
ATP1B3
ATP2A1
ATP2A2
ATP2A3
ATP2B1
ATP2B2
ATP2B3
ATP2B4
ATP2C2
ATP4B
ATP5F1A
ATP5F1B
ATP5F1C
ATP5F1D
ATP6AP1L
ATP6V0A1
ATP6V0A2
ATP6V0D1
ATP6V0D2
ATP6V0E1
ATP6V1A
ATP6V1B2
ATP6V1D
ATP6V1G1
ATP6V1G2
ATP6V1G2-DDX39B
ATP6V1H
ATP7A
ATP7B
ATP8A1
ATP8A2
ATP8A2P3
ATP8B2
ATP8B3
ATP8B4
ATP9A
ATP9B
ATPAF2
ATR
ATRIP
ATRN
ATRNL1
ATXN1
ATXN10
ATXN2
ATXN7
ATXN7L1
ATXN7L3
AUH
AUNIP
AUTS2
AVEN
AVIL
AVL9
AVPR1B
AVPR2
AXIN1
AXIN2
AXL
AZIN1
AZIN1-AS1
AZIN2
AZU1
B2M
B3GALT4
B3GALT5
B3GALT6
B3GAT1
B3GAT3
B3GLCT
B3GNT5
B3GNT6
B3GNT7
B3GNTL1
B4GALNT2
B4GALNT3
B4GALNT4
B4GALT1
B4GALT1-AS1
B4GALT2
B4GALT4
B4GALT5
B4GALT6
B9D1
BAALC
BAALC-AS1
BAAT
BABAM2
BACE1
BACH1
BACH2
BAG2
BAG3
BAG4
BAG6
BAHCC1
BAIAP2
BAIAP2L1
BAIAP2L2
BAIAP3
BANK1
BANP
BAP1
BARD1
BARX1
BARX1-DT
BASP1
BATF
BAZ1A
BAZ1B
BAZ2A
BAZ2B
BBIP1
BBOF1
BBOX1
BBOX1-AS1
BBS2
BBS5
BBS9
BBX
BCAM
BCAR1
BCAR3
BCAS3
BCAS4
BCAT1
BCCIP
BCKDHA
BCKDHB
BCL11A
BCL11B
BCL2
BCL2A1
BCL2L11
BCL2L12
BCL2L13
BCL2L14
BCL3
BCL6
BCL7A
BCL9
BCL9L
BCLAF3
BCO1
BCOR
BCORL1
BCR
BCRP3
BCS1L
BDH1
BDKRB2
BDNF
BEAN1
BEGAIN
BEND2
BEND3
BEND4
BEND5
BEND7
BEST1
BEST3
BET1
BET1L
BFSP1
BFSP2
BFSP2-AS1
BHLHE40-AS1
BHMT
BICC1
BICD1
BICD2
BICDL1
BICRA
BICRAL
BID
BIK
BIN1
BIN2
BIRC2
BIRC6
BIRC7
BIVM-ERCC5
BLACAT1
BLCAP
BLK
BLM
BLNK
BLOC1S5
BLOC1S5-TXNDC5
BMF
BMP1
BMP4
BMP5
BMP6
BMP7
BMP8A
BMPER
BMPR1A
BMPR1B
BMPR2
BMS1
BMX
BNC2
BNIP1
BNIP3
BNIP3L
BOC
BOLA3-AS1
BOLL
BORCS5
BPIFA1
BPIFB1
BPIFB5P
BPIFB6
BRAP
BRAT1
BRD1
BRD2
BRD3
BRD4
BRF1
BRI3BP
BRINP1
BRINP2
BRINP3
BRIP1
BRMS1
BRPF1
BRPF3
BRSK1
BRSK2
BRWD1
BRWD3
BSCL2
BSDC1
BSG
BSN
BSND
BSPRY
BST1
BTBD1
BTBD11
BTBD16
BTBD18
BTBD19
BTBD2
BTBD3
BTBD7
BTBD9
BTC
BTD
BTLA
BTN3A2
BTNL10
BUB1B
BUB1B-PAK6
BUB3
BUD23
BVES
BVES-AS1
BX537318.2
BX571818.1
BX842568.2
BZW1
BZW1P1
BZW2
C10orf55
C10orf67
C10orf71
C10orf82
C10orf90
C11orf21
C11orf40
C11orf49
C11orf58
C11orf65
C11orf68
C11orf94
C11orf97
C12orf10
C12orf29
C12orf4
C12orf40
C12orf42
C12orf45
C12orf49
C12orf50
C12orf54
C12orf57
C12orf60
C12orf66
C12orf75
C12orf76
C13orf42
C14orf180
C14orf39
C15orf41
C15orf53
C15orf59
C16orf45
C16orf54
C16orf70
C16orf72
C16orf74
C16orf96
C17orf50
C17orf51
C17orf67
C17orf77
C17orf80
C17orf97
C17orf98
C17orf99
C19orf38
C19orf47
C19orf57
C19orf66
C1GALT1
C1QBP
C1QTNF1
C1QTNF2
C1QTNF3-AMACR
C1QTNF7
C1QTNF9B
C1RL
C1RL-AS1
C1S
C1orf100
C1orf112
C1orf115
C1orf116
C1orf123
C1orf141
C1orf146
C1orf159
C1orf167
C1orf174
C1orf198
C1orf21
C1orf226
C1orf56
C1orf87
C1orf94
C2
C20orf202
C20orf203
C20orf78
C21orf58
C21orf62-AS1
C21orf91
C21orf91-OT1
C22orf15
C22orf42
C2CD2
C2CD3
C2CD4C
C2CD5
C2orf27A
C2orf40
C2orf42
C2orf48
C2orf54
C2orf71
C2orf72
C2orf74
C2orf80
C2orf83
C2orf88
C2orf91
C2orf92
C3
C3P1
C3orf18
C3orf20
C3orf22
C3orf52
C3orf62
C3orf85
C4A
C4BPAP1
C4BPB
C4orf19
C4orf45
C4orf51
C4orf54
C5orf17
C5orf46
C5orf67
C6
C6orf132
C6orf15
C6orf201
C6orf222
C6orf62
C6orf89
C6orf99
C7orf26
C7orf31
C7orf43
C7orf50
C7orf57
C7orf71
C7orf77
C8orf31
C8orf33
C8orf34
C8orf37-AS1
C8orf74
C8orf76
C8orf86
C9
C9orf106
C9orf129
C9orf131
C9orf135
C9orf24
C9orf3
C9orf41-AS1
C9orf43
C9orf72
CA1
CA10
CA12
CA2
CA4
CA5A
CA5AP1
CA6
CA7
CA8
CAB39
CAB39L
CABIN1
CABLES1
CABLES2
CABP1
CABP2
CABP4
CACHD1
CACNA1A
CACNA1B
CACNA1C
CACNA1D
CACNA1E
CACNA1G
CACNA1H
CACNA1I
CACNA1S
CACNA2D1
CACNA2D2
CACNA2D3
CACNA2D4
CACNB1
CACNB2
CACNB3
CACNB4
CACNG2
CACNG3
CACNG4
CACNG5
CACNG7
CACUL1
CACYBP
CAD
CADM1
CADM2
CADM3-AS1
CADM4
CADPS
CADPS2
CALB2
CALCA
CALCB
CALCOCO2
CALCR
CALCRL
CALD1
CALM3
CALN1
CAMK1D
CAMK1G
CAMK2A
CAMK2B
CAMK2D
CAMK2G
CAMK2N1
CAMK4
CAMKK1
CAMKMT
CAMLG
CAMSAP1
CAMSAP2
CAMSAP3
CAMTA1
CAND2
CANT1
CANX
CAP1
CAP2
CAPG
CAPN1
CAPN10
CAPN12
CAPN13
CAPN14
CAPN2
CAPN3
CAPN5
CAPN8
CAPN9
CAPRIN1
CAPS2
CAPZA1
CAPZA3
CAPZB
CARD10
CARD11
CARD14
CARD16
CARD18
CARD8
CARM1
CARM1P1
CARMIL1
CARMIL2
CARMN
CARNMT1
CARNS1
CARS
CARS2
CARSP1
CASC1
CASC11
CASC15
CASC16
CASC18
CASC2
CASC23
CASC6
CASC9
CASK
CASKIN1
CASKIN2
CASP1
CASP12
CASP14
CASP6
CASP7
CASP8
CASP9
CASQ2
CASR
CASS4
CAST
CASTOR3
CASZ1
CATSPER2
CATSPER2P1
CATSPER3
CATSPER4
CATSPERB
CATSPERE
CAV3
CAVIN2
CBFA2T2
CBFA2T3
CBFB
CBLB
CBLL1
CBLN3
CBSL
CBWD1
CBWD2
CBX1
CBX4
CBX8
CCDC102A
CCDC102B
CCDC110
CCDC113
CCDC116
CCDC12
CCDC125
CCDC129
CCDC13
CCDC13-AS1
CCDC14
CCDC140
CCDC141
CCDC144CP
CCDC144NL-AS1
CCDC148
CCDC149
CCDC150
CCDC151
CCDC154
CCDC157
CCDC158
CCDC167
CCDC168
CCDC169
CCDC169-SOHLH2
CCDC170
CCDC171
CCDC173
CCDC174
CCDC175
CCDC178
CCDC18
CCDC180
CCDC183
CCDC186
CCDC189
CCDC191
CCDC192
CCDC197
CCDC25
CCDC27
CCDC28A
CCDC3
CCDC30
CCDC33
CCDC34
CCDC37-DT
CCDC40
CCDC50
CCDC57
CCDC59
CCDC6
CCDC60
CCDC63
CCDC66
CCDC78
CCDC80
CCDC81
CCDC82
CCDC85C
CCDC86
CCDC88C
CCDC91
CCDC92
CCDC93
CCDC9B
CCEPR
CCKBR
CCL15-CCL14
CCL19
[truncated: 13,111 more rows]

## Sheet: Biological Process
Category	ID	Name	q-value FDR B&H	Hit Count in Query List	Hit Count in Genome	Hit in Query List
GO: Biological Process	GO:0048589	developmental growth	0.0002717	19	911	AKAP6,GPD2,TCF7L2,SGIP1,ATP8A2,GATA6,WWTR1,SYT2,ACVR2B,LEPR,BDNF,GJA1,ANKRD11,FOXP1,PRKG1,PAX7,TNKS2,RIMS2,G6PD
GO: Biological Process	GO:0009887	animal organ morphogenesis	0.0002878	22	1269	SOX6,SOX5,TET2,INTU,EYA4,TCF7L2,ATP8A2,NAB1,KAT6A,ASH1L,GATA6,SOSTDC1,WWTR1,ACVR2B,BDNF,GJA1,CLIC5,ADAMTS9,SULF1,ANKRD11,TSHZ1,PAX7
GO: Biological Process	GO:0048638	regulation of developmental growth	0.001115	12	421	AKAP6,TCF7L2,SGIP1,ATP8A2,GATA6,SYT2,BDNF,GJA1,FOXP1,TNKS2,RIMS2,G6PD
GO: Biological Process	GO:0035265	organ growth	0.003696	9	256	AKAP6,TCF7L2,GATA6,ACVR2B,LEPR,GJA1,FOXP1,PRKG1,G6PD
GO: Biological Process	GO:0040007	growth	0.005107	19	1235	AKAP6,GPD2,TCF7L2,SGIP1,ATP8A2,GATA6,WWTR1,SYT2,ACVR2B,LEPR,BDNF,GJA1,ANKRD11,FOXP1,PRKG1,PAX7,TNKS2,RIMS2,G6PD
GO: Biological Process	GO:0060537	muscle tissue development	0.009758	12	558	AKAP6,SOX6,FOXN2,TCF7L2,GATA6,BDNF,GJA1,ADAMTS9,FOXP1,PRKG1,PAX7,G6PD
GO: Biological Process	GO:0097750	endosome membrane tubulation	0.01004	2	2	CORO1C,TMCC1
GO: Biological Process	GO:0006835	dicarboxylic acid transport	0.0106	6	120	BDNF,SLC25A22,GJA1,LRRC8A,PRKG1,SLC17A6
GO: Biological Process	GO:0035264	multicellular organism growth	0.01073	8	249	GPD2,TCF7L2,SGIP1,ATP8A2,WWTR1,ANKRD11,TNKS2,G6PD
GO: Biological Process	GO:0001501	skeletal system development	0.01355	12	615	SOX6,SOX5,NAB1,ASH1L,ACVR2B,SLC10A7,LEPR,GJA1,SULF1,ANKRD11,FOXP1,PAX7
GO: Biological Process	GO:0014706	striated muscle tissue development	0.01355	9	349	AKAP6,SOX6,GATA6,BDNF,GJA1,ADAMTS9,FOXP1,PRKG1,G6PD
GO: Biological Process	GO:0015800	acidic amino acid transport	0.01355	5	84	BDNF,SLC25A22,GJA1,PRKG1,SLC17A6
GO: Biological Process	GO:0055017	cardiac muscle tissue growth	0.01355	6	138	AKAP6,GATA6,GJA1,FOXP1,PRKG1,G6PD
GO: Biological Process	GO:0030073	insulin secretion	0.01355	8	274	TCF7L2,ACVR2B,LEPR,SLC25A22,GJA1,LRRC8A,RIMS2,CNR1
GO: Biological Process	GO:0140285	endosome fission	0.01401	2	3	CORO1C,TMCC1
GO: Biological Process	GO:0046620	regulation of organ growth	0.01414	6	143	AKAP6,TCF7L2,GATA6,GJA1,FOXP1,G6PD
GO: Biological Process	GO:0061061	muscle structure development	0.01414	14	858	AKAP6,SOX6,FOXN2,TCF7L2,GATA6,SOSTDC1,BDNF,GJA1,LRRC8A,FOXP1,PRKG1,PAX7,UTRN,G6PD
GO: Biological Process	GO:0060419	heart growth	0.0152	6	148	AKAP6,GATA6,GJA1,FOXP1,PRKG1,G6PD
GO: Biological Process	GO:0051154	negative regulation of striated muscle cell differentiation	0.018	4	51	SOX6,BDNF,FOXP1,G6PD
GO: Biological Process	GO:0046621	negative regulation of organ growth	0.01905	4	53	TCF7L2,GJA1,FOXP1,G6PD
GO: Biological Process	GO:0055021	regulation of cardiac muscle tissue growth	0.01905	5	100	AKAP6,GATA6,GJA1,FOXP1,G6PD
GO: Biological Process	GO:2000741	positive regulation of mesenchymal stem cell differentiation	0.01905	2	4	SOX6,SOX5
GO: Biological Process	GO:0061049	cell growth involved in cardiac muscle cell development	0.01923	4	56	AKAP6,FOXP1,PRKG1,G6PD
GO: Biological Process	GO:0003298	physiological muscle hypertrophy	0.01923	4	56	AKAP6,FOXP1,PRKG1,G6PD
GO: Biological Process	GO:0003301	physiological cardiac muscle hypertrophy	0.01923	4	56	AKAP6,FOXP1,PRKG1,G6PD
GO: Biological Process	GO:0048639	positive regulation of developmental growth	0.01923	7	238	AKAP6,SGIP1,ATP8A2,GATA6,SYT2,BDNF,RIMS2
GO: Biological Process	GO:0042475	odontogenesis of dentin-containing tooth	0.01923	5	107	TCF7L2,GATA6,SOSTDC1,ACVR2B,ANKRD11
GO: Biological Process	GO:0060420	regulation of heart growth	0.01923	5	107	AKAP6,GATA6,GJA1,FOXP1,G6PD
GO: Biological Process	GO:0051094	positive regulation of developmental process	0.01923	20	1685	AKAP6,SOX6,SOX5,VIM,TCF7L2,SGIP1,ATP8A2,CORO1C,EEIG1,GATA6,WWTR1,SYT2,ACVR2B,BDNF,GJA1,ADAMTS9,LRRC8A,MAPK8,RIMS2,FERMT2
GO: Biological Process	GO:0120039	plasma membrane bounded cell projection morphogenesis	0.01923	13	819	VIM,ATP8A2,CORO1C,ZSWIM6,SYT2,UST,BDNF,GJA1,FOXP1,PRKG1,MAPK8,RIMS2,UNC5D
GO: Biological Process	GO:0048858	cell projection morphogenesis	0.01955	13	826	VIM,ATP8A2,CORO1C,ZSWIM6,SYT2,UST,BDNF,GJA1,FOXP1,PRKG1,MAPK8,RIMS2,UNC5D
GO: Biological Process	GO:0048738	cardiac muscle tissue development	0.01955	8	327	AKAP6,SOX6,GATA6,GJA1,ADAMTS9,FOXP1,PRKG1,G6PD
GO: Biological Process	GO:0009790	embryo development	0.01955	18	1437	SOX6,SOX5,INTU,ACTR8,EYA4,TCF7L2,ATP8A2,KAT6A,GATA6,ACVR2B,GJA1,CLIC5,SULF1,ANKRD11,FOXP1,TSHZ1,PAX7,TOP1
GO: Biological Process	GO:0000902	cell morphogenesis	0.02029	16	1194	SOX6,VIM,ATP8A2,CORO1C,ZSWIM6,SYT2,UST,BDNF,GJA1,CLIC5,FOXP1,PRKG1,MAPK8,RIMS2,FERMT2,UNC5D
GO: Biological Process	GO:0055007	cardiac muscle cell differentiation	0.02029	6	177	AKAP6,SOX6,GATA6,FOXP1,PRKG1,G6PD
GO: Biological Process	GO:0030072	peptide hormone secretion	0.02029	8	334	TCF7L2,ACVR2B,LEPR,SLC25A22,GJA1,LRRC8A,RIMS2,CNR1
GO: Biological Process	GO:0007423	sensory organ development	0.02029	12	730	GPD2,VIM,INTU,EYA4,ATP8A2,ACVR2B,BDNF,GJA1,CLIC5,ADAMTS9,TSHZ1,SLC17A6
GO: Biological Process	GO:0002790	peptide secretion	0.02325	8	343	TCF7L2,ACVR2B,LEPR,SLC25A22,GJA1,LRRC8A,RIMS2,CNR1
GO: Biological Process	GO:0051241	negative regulation of multicellular organismal process	0.02463	18	1488	SOX6,TCF7L2,CORO1C,GATA6,SOSTDC1,ACVR2B,LEPR,BDNF,GJA1,ADAMTS9,GCLC,SULF1,FOXP1,PRKG1,PDCD10,G6PD,CNR1,NOVA1
GO: Biological Process	GO:0060348	bone development	0.02463	7	264	NAB1,SLC10A7,LEPR,GJA1,SULF1,ANKRD11,FOXP1
GO: Biological Process	GO:2000015	regulation of determination of dorsal identity	0.02463	2	6	SOSTDC1,MAPK8
GO: Biological Process	GO:0097749	membrane tubulation	0.02463	2	6	CORO1C,TMCC1
GO: Biological Process	GO:0051153	regulation of striated muscle cell differentiation	0.02463	5	123	AKAP6,SOX6,BDNF,FOXP1,G6PD
GO: Biological Process	GO:0015833	peptide transport	0.02526	8	355	TCF7L2,ACVR2B,LEPR,SLC25A22,GJA1,LRRC8A,RIMS2,CNR1
GO: Biological Process	GO:0006865	amino acid transport	0.02706	6	195	BDNF,SLC25A22,GJA1,LRRC8A,PRKG1,SLC17A6
GO: Biological Process	GO:0040008	regulation of growth	0.02864	12	777	AKAP6,TCF7L2,SGIP1,ATP8A2,GATA6,SYT2,BDNF,GJA1,FOXP1,TNKS2,RIMS2,G6PD
GO: Biological Process	GO:0045892	negative regulation of DNA-templated transcription	0.0297	17	1399	SOX6,SOX5,NRIP1,KLF12,TCF7L2,ZBTB20,NAB1,KAT6A,GATA6,WWTR1,ACVR2B,KCNIP3,ZC3H6,MYEF2,GCLC,PURA,FOXP1
GO: Biological Process	GO:0035295	tube development	0.0297	17	1402	INTU,TCF7L2,KAT6A,GATA6,SOSTDC1,WWTR1,SIM1,ACVR2B,LEPR,BDNF,GJA1,ADAMTS9,SULF1,FOXP1,VAV3,PAX7,PDCD10
GO: Biological Process	GO:0045934	negative regulation of nucleobase-containing compound metabolic process	0.0297	19	1673	SOX6,SOX5,NRIP1,KLF12,TCF7L2,ZBTB20,NAB1,KAT6A,GATA6,WWTR1,ACVR2B,KCNIP3,ZC3H6,MYEF2,GJA1,GCLC,PURA,FOXP1,TNKS2
GO: Biological Process	GO:2000026	regulation of multicellular organismal development	0.03047	20	1818	AKAP6,SOX6,SOX5,VIM,ACTR8,TCF7L2,EEIG1,KAT6A,GATA6,TPPP,WWTR1,ACVR2B,BDNF,GJA1,ADAMTS9,SULF1,FOXP1,MAPK8,PDCD10,G6PD
GO: Biological Process	GO:1902679	negative regulation of RNA biosynthetic process	0.03073	17	1413	SOX6,SOX5,NRIP1,KLF12,TCF7L2,ZBTB20,NAB1,KAT6A,GATA6,WWTR1,ACVR2B,KCNIP3,ZC3H6,MYEF2,GCLC,PURA,FOXP1
GO: Biological Process	GO:0009791	post-embryonic development	0.03119	5	135	SOX6,TET2,TCF7L2,ASH1L,ACVR2B
GO: Biological Process	GO:0048812	neuron projection morphogenesis	0.03285	12	802	VIM,ATP8A2,ZSWIM6,SYT2,UST,BDNF,GJA1,FOXP1,PRKG1,MAPK8,RIMS2,UNC5D
GO: Biological Process	GO:0048871	multicellular organismal-level homeostasis	0.03285	14	1043	SOX6,TET2,SGIP1,WWTR1,ACVR2B,LEPR,GJA1,CLIC5,ANKRD11,MAPK8,NFAT5,G6PD,CNR1,NOVA1
GO: Biological Process	GO:0009306	protein secretion	0.03313	9	480	TCF7L2,ACVR2B,LEPR,SLC25A22,GJA1,AP1G1,LRRC8A,RIMS2,CNR1
GO: Biological Process	GO:0035592	establishment of protein localization to extracellular region	0.03401	9	483	TCF7L2,ACVR2B,LEPR,SLC25A22,GJA1,AP1G1,LRRC8A,RIMS2,CNR1
GO: Biological Process	GO:0003300	cardiac muscle hypertrophy	0.03579	5	142	AKAP6,GATA6,FOXP1,PRKG1,G6PD
GO: Biological Process	GO:0071692	protein localization to extracellular region	0.03637	9	490	TCF7L2,ACVR2B,LEPR,SLC25A22,GJA1,AP1G1,LRRC8A,RIMS2,CNR1
GO: Biological Process	GO:0048588	developmental cell growth	0.03661	7	301	AKAP6,SYT2,BDNF,FOXP1,PRKG1,RIMS2,G6PD
GO: Biological Process	GO:0051148	negative regulation of muscle cell differentiation	0.03715	4	83	SOX6,BDNF,FOXP1,G6PD
GO: Biological Process	GO:0014897	striated muscle hypertrophy	0.0379	5	146	AKAP6,GATA6,FOXP1,PRKG1,G6PD
GO: Biological Process	GO:0035051	cardiocyte differentiation	0.0379	6	221	AKAP6,SOX6,GATA6,FOXP1,PRKG1,G6PD
GO: Biological Process	GO:0060429	epithelium development	0.03841	17	1469	VIM,INTU,TCF7L2,GATA6,SOSTDC1,FNDC3A,WWTR1,SIM1,ACVR2B,BDNF,GJA1,CLIC5,SULF1,FOXP1,PAX7,PDCD10,FERMT2
GO: Biological Process	GO:0014896	muscle hypertrophy	0.03841	5	148	AKAP6,GATA6,FOXP1,PRKG1,G6PD
GO: Biological Process	GO:0003014	renal system process	0.03842	5	149	GJA1,CLCN5,SULF1,NFAT5,G6PD
GO: Biological Process	GO:0061050	regulation of cell growth involved in cardiac muscle cell development	0.03842	3	38	AKAP6,FOXP1,G6PD
GO: Biological Process	GO:0042476	odontogenesis	0.03967	5	151	TCF7L2,GATA6,SOSTDC1,ACVR2B,ANKRD11
GO: Biological Process	GO:0061117	negative regulation of heart growth	0.03967	3	39	GJA1,FOXP1,G6PD
GO: Biological Process	GO:0055022	negative regulation of cardiac muscle tissue growth	0.03967	3	39	GJA1,FOXP1,G6PD
GO: Biological Process	GO:0003013	circulatory system process	0.04103	11	733	AKAP6,GATA6,WWTR1,LEPR,GJA1,SLC44A1,GCLC,PRKG1,FERMT2,G6PD,CNR1
GO: Biological Process	GO:0014047	glutamate secretion	0.04103	3	40	BDNF,GJA1,PRKG1
GO: Biological Process	GO:0050796	regulation of insulin secretion	0.04103	6	231	TCF7L2,LEPR,SLC25A22,GJA1,LRRC8A,CNR1
GO: Biological Process	GO:0050861	positive regulation of B cell receptor signaling pathway	0.04223	2	10	SLC39A10,FOXP1
GO: Biological Process	GO:0060325	face morphogenesis	0.04284	3	41	TCF7L2,KAT6A,ANKRD11
GO: Biological Process	GO:0042886	amide transport	0.04371	8	420	TCF7L2,ACVR2B,LEPR,SLC25A22,GJA1,LRRC8A,RIMS2,CNR1
GO: Biological Process	GO:0046879	hormone secretion	0.04371	8	420	TCF7L2,ACVR2B,LEPR,SLC25A22,GJA1,LRRC8A,RIMS2,CNR1
GO: Biological Process	GO:0040014	regulation of multicellular organism growth	0.04429	4	93	SGIP1,ATP8A2,TNKS2,G6PD
GO: Biological Process	GO:0007631	feeding behavior	0.04719	5	162	SGIP1,ATP8A2,LEPR,BDNF,CNR1
GO: Biological Process	GO:2000739	regulation of mesenchymal stem cell differentiation	0.04754	2	11	SOX6,SOX5
GO: Biological Process	GO:0051253	negative regulation of RNA metabolic process	0.04775	17	1531	SOX6,SOX5,NRIP1,KLF12,TCF7L2,ZBTB20,NAB1,KAT6A,GATA6,WWTR1,ACVR2B,KCNIP3,ZC3H6,MYEF2,GCLC,PURA,FOXP1
GO: Biological Process	GO:0009914	hormone transport	0.04905	8	432	TCF7L2,ACVR2B,LEPR,SLC25A22,GJA1,LRRC8A,RIMS2,CNR1

## Sheet: Molecular Function
Category	ID	Name	q-value FDR B&H	Hit Count in Query List	Hit Count in Genome	Hit in Query List
GO: Molecular Function	GO:0000987	cis-regulatory region sequence-specific DNA binding	0.04323	17	1271	SOX6,SOX5,ZNF704,NRIP1,KLF12,FOXN2,TCF7L2,IKZF2,ZBTB20,GATA6,GMEB2,KCNIP3,MYEF2,FOXP1,PAX7,NFAT5,TOP1
GO: Molecular Function	GO:0000976	transcription cis-regulatory region binding	0.04323	19	1565	SOX6,SOX5,ZNF704,NRIP1,KLF12,FOXN2,TCF7L2,IKZF2,ZBTB20,GATA6,SIM1,GMEB2,KCNIP3,MYEF2,PURA,FOXP1,PAX7,NFAT5,TOP1
GO: Molecular Function	GO:0001067	transcription regulatory region nucleic acid binding	0.04323	19	1570	SOX6,SOX5,ZNF704,NRIP1,KLF12,FOXN2,TCF7L2,IKZF2,ZBTB20,GATA6,SIM1,GMEB2,KCNIP3,MYEF2,PURA,FOXP1,PAX7,NFAT5,TOP1
GO: Molecular Function	GO:0000977	RNA polymerase II transcription regulatory region sequence-specific DNA binding	0.04323	18	1459	SOX6,SOX5,ZNF704,NRIP1,KLF12,TCF7L2,IKZF2,ZBTB20,GATA6,SIM1,GMEB2,KCNIP3,MYEF2,PURA,FOXP1,PAX7,NFAT5,TOP1
GO: Molecular Function	GO:0000978	RNA polymerase II cis-regulatory region sequence-specific DNA binding	0.04323	16	1244	SOX6,SOX5,ZNF704,NRIP1,KLF12,TCF7L2,IKZF2,ZBTB20,GATA6,GMEB2,KCNIP3,MYEF2,FOXP1,PAX7,NFAT5,TOP1
GO: Molecular Function	GO:1990837	sequence-specific double-stranded DNA binding	0.04323	19	1631	SOX6,SOX5,ZNF704,NRIP1,KLF12,FOXN2,TCF7L2,IKZF2,ZBTB20,GATA6,SIM1,GMEB2,KCNIP3,MYEF2,PURA,FOXP1,PAX7,NFAT5,TOP1
GO: Molecular Function	GO:0003700	DNA-binding transcription factor activity	0.04323	18	1502	SOX6,SOX5,ZNF704,KLF12,FOXN2,TCF7L2,IKZF2,ZBTB20,GATA6,SIM1,GMEB2,KCNIP3,MYEF2,PURA,FOXP1,TSHZ1,PAX7,NFAT5

## Sheet: Cellular Component
Category	ID	Name	q-value FDR B&H	Hit Count in Query List	Hit Count in Genome	Hit in Query List
GO: Cellular Component	GO:0032993	protein-DNA complex	0.02586	20	1550	SOX6,SOX5,NRIP1,KLF12,FOXN2,ACTR8,TCF7L2,KAT6A,GATA6,SIM1,GMEB2,KCNIP3,ZC3H6,ATXN7,ANKRD11,FOXP1,TSHZ1,PAX7,NFAT5,TOP1
